# Supplementary material for: N-[2-(N-Cyclo­hexyl­carbamo­yl)propan-2-yl]-N-(2-iodo­phen­yl)prop-2-ynamide
Source: Acta Crystallogr Sect E Struct Rep Online. 2012 Jan 7;68(Pt 2):o272. doi: 10.1107/S1600536811055140 (PMC3274969; doi:10.1107/S1600536811055140)
Supplement: Supplementary file 1 [file e-68-0o272-sup1.cif]

##############################################################################
#                                                                            #
# This CIF contains the data in a paper accepted for publication in          #
# Acta Crystallographica Section E. It conforms to the requirements of       #
# Notes for Authors for Acta Crystallographica Section E, and has been       #
# peer reviewed under the auspices of the IUCr Commission on Journals.       #
#                                                                            #
# Full details of the Crystallographic Information File format               #
# are given in the paper "The Crystallographic Information File (CIF):       #
# a New Standard Archive File for Crystallography" by S. R. Hall, F. H.      #
# Allen and I. D. Brown [Acta Cryst. (1991), A47, 655-685].                  #
#                                                                            #
# The current version of the core CIF dictionary is obtainable from          #
# ftp://ftp.iucr.org/pub/cif_core.dic.                                       #
#                                                                            #
# Software is freely available for graphical display of the structure(s)     #
# in this CIF. For information consult the CIF software page                 #
# http://www.iucr.org/resources/cif/software.                                #
#                                                                            #
# This file may be used for bona fide research purposes within the           #
# scientific community so long as proper attribution is given to the journal # 
# article from which it was obtained.                                        #
#                                                                            #
##############################################################################
data_I
_audit_creation_method     SHELXL-97
_chemical_name_systematic
;
<i>N</i>-[2-(<i>N</i>-Cyclohexylcarbamoyl)propan-2-yl]-<i>N</i>-(2-
iodophenyl)prop-2-ynamide
;
_chemical_name_common     ?
_chemical_formula_moiety     'C19 H23 I N2 O2'
_chemical_formula_sum     'C19 H23 I N2 O2'
_chemical_formula_iupac     'C19 H23 I N2 O2'
_chemical_formula_weight     438.29
_chemical_melting_point     ?
_symmetry_cell_setting     orthorhombic
_symmetry_space_group_name_H-M     'P 21 21 21'
_symmetry_space_group_name_Hall     'P 2ac 2ab'
loop_
    _symmetry_equiv_pos_site_id
    _symmetry_equiv_pos_as_xyz
    1 x,y,z
    2 1/2-x,-y,1/2+z
    3 1/2+x,1/2-y,-z
    4 -x,1/2+y,1/2-z
_cell_length_a     7.7511(3)
_cell_length_b     10.0726(4)
_cell_length_c     24.6063(9)
_cell_angle_alpha     90.00
_cell_angle_beta     90.00
_cell_angle_gamma     90.00
_cell_volume     1921.11(13)
_cell_formula_units_Z     4
_cell_measurement_reflns_used     9927
_cell_measurement_theta_min     2.61
_cell_measurement_theta_max     30.24
_cell_measurement_temperature     200(2)
_exptl_crystal_description     polyhedron
_exptl_crystal_colour     colourless
_exptl_crystal_size_max     0.19
_exptl_crystal_size_mid     0.08
_exptl_crystal_size_min     0.06
_exptl_crystal_density_diffrn     1.515
_exptl_crystal_density_meas     ?
_exptl_crystal_density_method     'not measured'
_exptl_crystal_F_000     880
_exptl_absorpt_coefficient_mu     1.680
_exptl_absorpt_correction_type     multi-scan
_exptl_absorpt_process_details
;
(SADABS; Bruker, 2001).
;
_exptl_absorpt_correction_T_min     0.7408
_exptl_absorpt_correction_T_max     0.9059
_exptl_special_details
;
Hydrogen atom positions were calculated according to geometrical criteria except
the amide hydrogen atom H1, which was refined isotropically. The thermal
parameters of the hydrogen atoms were set to be 1.2 times the <i>U</i>~eq~ of
the preceding carbon atom, 1.5 for the methyl groups. The conformation of the
methyl hydrogen atoms was allowed to refine. The symmetry of the crystal is
chiral, albeit a racemic twinning parameter was introduced and refined to 24%
racemic twinning.
;
_diffrn_ambient_temperature     200(2)
_diffrn_radiation_type     MoK\a
_diffrn_radiation_wavelength     0.71073
_diffrn_radiation_source     'ImuS microsource'
_diffrn_radiation_monochromator     mirror
_diffrn_measurement_device_type     'Bruker APEXII Quazar'
_diffrn_measurement_method     '\w scans'
_diffrn_detector_area_resol_mean     ?
_diffrn_reflns_number     25494
_diffrn_reflns_av_R_equivalents     0.0241
_diffrn_reflns_av_sigmaI/netI     0.0176
_diffrn_reflns_theta_min     1.66
_diffrn_reflns_theta_max     28.38
_diffrn_reflns_theta_full     28.38
_diffrn_measured_fraction_theta_max     0.998
_diffrn_measured_fraction_theta_full     0.998
_diffrn_reflns_limit_h_min     -10
_diffrn_reflns_limit_h_max     10
_diffrn_reflns_limit_k_min     -13
_diffrn_reflns_limit_k_max     13
_diffrn_reflns_limit_l_min     -32
_diffrn_reflns_limit_l_max     32
_diffrn_standards_number     0
_diffrn_standards_interval_count     0
_diffrn_standards_interval_time     0
_diffrn_standards_decay_%     0
_refine_special_details
;
Refinement of <i>F</i>^2^ against ALL reflections. The weighted <i>R</i>-factor
<i>wR</i> and goodness of fit <i>S</i> are based on <i>F</i>^2^, conventional
<i>R</i>-factors <i>R</i> are based on <i>F</i>, with <i>F</i> set to zero for
negative <i>F</i>^2^. The threshold expression of <i>F</i>^2^ >
\s(<i>F</i>^2^) is used only for calculating <i>R</i>-factors(gt) <i>etc</i>.
and is not relevant to the choice of reflections for refinement.
<i>R</i>-factors based on <i>F</i>^2^ are statistically about twice as large
as those based on <i>F</i>, and <i>R</i>- factors based on ALL data will be
even larger.
;
_reflns_number_total     4795
_reflns_number_gt     4399
_reflns_threshold_expression     I>2sigma(I)
_refine_ls_structure_factor_coef     Fsqd
_refine_ls_matrix_type     full
_refine_ls_R_factor_all     0.0309
_refine_ls_R_factor_gt     0.0267
_refine_ls_wR_factor_gt     0.0570
_refine_ls_wR_factor_ref     0.0600
_refine_ls_goodness_of_fit_ref     1.042
_refine_ls_restrained_S_all     1.042
_refine_ls_number_reflns     4795
_refine_ls_number_parameters     224
_refine_ls_number_restraints     0
_refine_ls_hydrogen_treatment     mixed
_refine_ls_weighting_scheme     calc
_refine_ls_weighting_details
         'calc w=1/[\s^2^(Fo^2^)+(0.0194P)^2^+1.3105P] where P=(Fo^2^+2Fc^2^)/3'
_atom_sites_solution_hydrogens     geom
_atom_sites_solution_primary     direct
_atom_sites_solution_secondary     difmap
_refine_ls_shift/su_max     0.001
_refine_ls_shift/su_mean     0.000
_refine_diff_density_max     0.827
_refine_diff_density_min     -0.897
_refine_ls_extinction_method     none
_refine_ls_extinction_coef     ?
_refine_ls_abs_structure_details     'Flack (1983), 2041 Friedel pairs'
_refine_ls_abs_structure_Flack     0.237(16)
loop_
    _atom_type_symbol
    _atom_type_description
    _atom_type_scat_dispersion_real
    _atom_type_scat_dispersion_imag
    _atom_type_scat_source
    'C' 'C' 0.0033 0.0016
                         'International Tables Vol C Tables 4.2.6.8 and 6.1.1.4'
    'H' 'H' 0.0000 0.0000
                         'International Tables Vol C Tables 4.2.6.8 and 6.1.1.4'
    'N' 'N' 0.0061 0.0033
                         'International Tables Vol C Tables 4.2.6.8 and 6.1.1.4'
    'O' 'O' 0.0106 0.0060
                         'International Tables Vol C Tables 4.2.6.8 and 6.1.1.4'
    'I' 'I' -0.4742 1.8119
                         'International Tables Vol C Tables 4.2.6.8 and 6.1.1.4'
_computing_data_collection     'APEX2 (Bruker, 2007)'
_computing_cell_refinement     'SAINT (Bruker, 2007)'
_computing_data_reduction     'SAINT (Bruker, 2007)'
_computing_structure_solution     'SHELXTL (Sheldrick, 2008)'
_computing_structure_refinement     'SHELXTL (Sheldrick, 2008)'
_computing_molecular_graphics     'SHELXTL (Sheldrick, 2008)'
_computing_publication_material     'SHELXTL (Sheldrick, 2008)'
loop_
    _atom_site_type_symbol
    _atom_site_label
    _atom_site_fract_x
    _atom_site_fract_y
    _atom_site_fract_z
    _atom_site_U_iso_or_equiv
    _atom_site_adp_type
    _atom_site_calc_flag
    _atom_site_refinement_flags
    _atom_site_occupancy
    _atom_site_symmetry_multiplicity
    _atom_site_disorder_assembly
    _atom_site_disorder_group
    I I1 0.57763(4) 0.484096(19) -0.195485(7) 0.06160(8) Uani d . 1 1 . .
    C C1 0.5745(3) 0.45305(19) 0.02668(8) 0.0263(4) Uani d . 1 1 . .
    O O1 0.6285(2) 0.55977(16) 0.04340(7) 0.0345(4) Uani d . 1 1 . .
    N N1 0.5421(3) 0.3503(2) 0.05975(8) 0.0309(4) Uani d . 1 1 . .
    H H1 0.500(4) 0.286(3) 0.0467(12) 0.040(9) Uiso d . 1 1 . .
    C C2 0.5255(3) 0.4367(2) -0.03397(9) 0.0267(5) Uani d . 1 1 . .
    C C3 0.3395(3) 0.4863(3) -0.03893(10) 0.0359(5) Uani d . 1 1 . .
    H H3A 0.3070 0.4905 -0.0774 0.054 Uiso calc R 1 1 . .
    H H3B 0.3303 0.5749 -0.0228 0.054 Uiso calc R 1 1 . .
    H H3C 0.2621 0.4251 -0.0198 0.054 Uiso calc R 1 1 . .
    C C4 0.5371(3) 0.2937(2) -0.05554(10) 0.0327(6) Uani d . 1 1 . .
    H H4A 0.6521 0.2578 -0.0480 0.049 Uiso calc R 1 1 . .
    H H4B 0.5167 0.2935 -0.0949 0.049 Uiso calc R 1 1 . .
    H H4C 0.4498 0.2387 -0.0376 0.049 Uiso calc R 1 1 . .
    N N5 0.6435(2) 0.52550(19) -0.06570(7) 0.0235(3) Uani d . 1 1 . .
    C C6 0.8158(3) 0.5074(2) -0.05990(8) 0.0260(4) Uani d . 1 1 . .
    O O6 0.8799(2) 0.41486(16) -0.03473(7) 0.0335(4) Uani d . 1 1 . .
    C C7 0.9261(3) 0.6074(2) -0.08547(9) 0.0293(4) Uani d . 1 1 . .
    C C8 1.0242(3) 0.6882(3) -0.10125(12) 0.0403(6) Uani d . 1 1 . .
    H H8 1.1032 0.7533 -0.1140 0.048 Uiso calc R 1 1 . .
    C C11 0.5534(3) 0.3660(2) 0.11881(9) 0.0322(5) Uani d . 1 1 . .
    H H11 0.6491 0.4301 0.1262 0.039 Uiso calc R 1 1 . .
    C C12 0.6003(6) 0.2373(3) 0.14650(11) 0.0576(9) Uani d . 1 1 . .
    H H12A 0.7101 0.2031 0.1314 0.069 Uiso calc R 1 1 . .
    H H12B 0.5093 0.1704 0.1397 0.069 Uiso calc R 1 1 . .
    C C13 0.6195(6) 0.2595(4) 0.20757(12) 0.0733(12) Uani d . 1 1 . .
    H H13A 0.6457 0.1739 0.2255 0.088 Uiso calc R 1 1 . .
    H H13B 0.7172 0.3206 0.2144 0.088 Uiso calc R 1 1 . .
    C C14 0.4561(7) 0.3178(5) 0.23188(13) 0.0853(15) Uani d . 1 1 . .
    H H14A 0.4738 0.3351 0.2711 0.102 Uiso calc R 1 1 . .
    H H14B 0.3602 0.2535 0.2281 0.102 Uiso calc R 1 1 . .
    C C15 0.4094(6) 0.4470(4) 0.20299(14) 0.0775(11) Uani d . 1 1 . .
    H H15A 0.5001 0.5140 0.2100 0.093 Uiso calc R 1 1 . .
    H H15B 0.2994 0.4814 0.2178 0.093 Uiso calc R 1 1 . .
    C C16 0.3911(4) 0.4258(4) 0.14159(13) 0.0591(9) Uani d . 1 1 . .
    H H16A 0.2924 0.3662 0.1342 0.071 Uiso calc R 1 1 . .
    H H16B 0.3681 0.5120 0.1236 0.071 Uiso calc R 1 1 . .
    C C21 0.5826(3) 0.6458(2) -0.09059(9) 0.0260(4) Uani d . 1 1 . .
    C C22 0.5475(3) 0.6514(2) -0.14595(10) 0.0330(5) Uani d . 1 1 . .
    C C23 0.4942(4) 0.7698(3) -0.16949(12) 0.0459(7) Uani d . 1 1 . .
    H H23 0.4712 0.7737 -0.2074 0.055 Uiso calc R 1 1 . .
    C C24 0.4746(4) 0.8817(3) -0.13790(13) 0.0481(8) Uani d . 1 1 . .
    H H24 0.4374 0.9624 -0.1541 0.058 Uiso calc R 1 1 . .
    C C25 0.5086(3) 0.8773(3) -0.08294(13) 0.0430(6) Uani d . 1 1 . .
    H H25 0.4946 0.9547 -0.0613 0.052 Uiso calc R 1 1 . .
    C C26 0.5634(4) 0.7595(2) -0.05932(10) 0.0331(5) Uani d . 1 1 . .
    H H26 0.5880 0.7566 -0.0215 0.040 Uiso calc R 1 1 . .
loop_
    _atom_site_aniso_label
    _atom_site_aniso_U_11
    _atom_site_aniso_U_22
    _atom_site_aniso_U_33
    _atom_site_aniso_U_12
    _atom_site_aniso_U_13
    _atom_site_aniso_U_23
    I1 0.10850(18) 0.04834(10) 0.02796(8) -0.00472(12) -0.00363(10) -0.00355(8)
    C1 0.0263(10) 0.0266(10) 0.0261(9) 0.0010(9) 0.0000(9) 0.0007(7)
    O1 0.0449(10) 0.0277(8) 0.0308(8) -0.0074(7) -0.0019(7) -0.0011(7)
    N1 0.0416(12) 0.0262(9) 0.0248(9) -0.0054(9) 0.0019(9) 0.0003(7)
    C2 0.0308(12) 0.0244(10) 0.0250(11) -0.0029(8) -0.0007(8) 0.0048(9)
    C3 0.0266(11) 0.0392(14) 0.0420(13) -0.0034(11) -0.0014(9) 0.0066(13)
    C4 0.0435(15) 0.0254(11) 0.0294(12) -0.0066(10) -0.0008(11) 0.0001(9)
    N5 0.0254(8) 0.0219(8) 0.0233(8) 0.0010(7) -0.0015(6) 0.0034(7)
    C6 0.0282(10) 0.0234(11) 0.0264(9) 0.0031(9) 0.0002(8) -0.0019(9)
    O6 0.0319(9) 0.0286(8) 0.0401(9) 0.0064(7) -0.0021(7) 0.0075(7)
    C7 0.0265(10) 0.0293(10) 0.0320(10) 0.0021(10) -0.0015(11) 0.0016(8)
    C8 0.0374(14) 0.0369(14) 0.0465(16) -0.0044(11) 0.0019(11) 0.0054(11)
    C11 0.0388(13) 0.0325(11) 0.0252(11) -0.0060(11) -0.0009(10) -0.0008(8)
    C12 0.093(3) 0.0495(16) 0.0300(13) 0.0162(19) 0.0072(17) 0.0079(12)
    C13 0.117(4) 0.071(2) 0.0311(16) 0.002(2) -0.0048(18) 0.0153(14)
    C14 0.124(4) 0.104(3) 0.0283(15) -0.038(3) 0.023(2) -0.0124(18)
    C15 0.081(2) 0.101(3) 0.0510(19) 0.007(2) 0.017(2) -0.0330(19)
    C16 0.0514(19) 0.079(2) 0.0472(17) 0.0156(17) 0.0047(14) -0.0178(16)
    C21 0.0223(9) 0.0254(10) 0.0303(10) 0.0006(9) -0.0009(10) 0.0064(8)
    C22 0.0331(13) 0.0351(12) 0.0308(12) 0.0005(10) -0.0031(10) 0.0072(9)
    C23 0.0486(16) 0.0490(17) 0.0401(15) 0.0054(13) -0.0056(12) 0.0194(13)
    C24 0.0412(15) 0.0388(15) 0.0643(19) 0.0131(12) 0.0040(13) 0.0244(14)
    C25 0.0442(14) 0.0277(12) 0.0572(17) 0.0095(11) 0.0136(13) 0.0051(12)
    C26 0.0350(13) 0.0285(11) 0.0356(12) 0.0018(11) 0.0042(12) 0.0025(9)
_geom_special_details
;
All e.s.d.'s (except the e.s.d. in the dihedral angle between two l.s. planes)
are estimated using the full covariance matrix. The cell e.s.d.'s are taken
into account individually in the estimation of e.s.d.'s in distances, angles
and torsion angles; correlations between e.s.d.'s in cell parameters are only
used when they are defined by crystal symmetry. An approximate (isotropic)
treatment of cell e.s.d.'s is used for estimating e.s.d.'s involving l.s.
planes.
;
loop_
    _geom_bond_atom_site_label_1
    _geom_bond_atom_site_label_2
    _geom_bond_site_symmetry_2
    _geom_bond_distance
    _geom_bond_publ_flag
    I1 C22 . 2.093(3) ?
    C1 O1 . 1.225(3) ?
    C1 N1 . 1.341(3) ?
    C1 C2 . 1.549(3) ?
    N1 C11 . 1.464(3) ?
    N1 H1 . 0.80(3) ?
    C2 N5 . 1.499(3) ?
    C2 C3 . 1.531(3) ?
    C2 C4 . 1.538(3) ?
    C3 H3A . 0.9800 ?
    C3 H3B . 0.9800 ?
    C3 H3C . 0.9800 ?
    C4 H4A . 0.9800 ?
    C4 H4B . 0.9800 ?
    C4 H4C . 0.9800 ?
    N5 C6 . 1.356(3) ?
    N5 C21 . 1.438(3) ?
    C6 O6 . 1.225(3) ?
    C6 C7 . 1.463(3) ?
    C7 C8 . 1.179(3) ?
    C8 H8 . 0.9500 ?
    C11 C16 . 1.503(4) ?
    C11 C12 . 1.509(4) ?
    C11 H11 . 1.0000 ?
    C12 C13 . 1.526(4) ?
    C12 H12A . 0.9900 ?
    C12 H12B . 0.9900 ?
    C13 C14 . 1.519(6) ?
    C13 H13A . 0.9900 ?
    C13 H13B . 0.9900 ?
    C14 C15 . 1.526(6) ?
    C14 H14A . 0.9900 ?
    C14 H14B . 0.9900 ?
    C15 C16 . 1.532(4) ?
    C15 H15A . 0.9900 ?
    C15 H15B . 0.9900 ?
    C16 H16A . 0.9900 ?
    C16 H16B . 0.9900 ?
    C21 C26 . 1.387(3) ?
    C21 C22 . 1.390(3) ?
    C22 C23 . 1.389(4) ?
    C23 C24 . 1.377(4) ?
    C23 H23 . 0.9500 ?
    C24 C25 . 1.379(4) ?
    C24 H24 . 0.9500 ?
    C25 C26 . 1.388(3) ?
    C25 H25 . 0.9500 ?
    C26 H26 . 0.9500 ?
loop_
    _geom_angle_atom_site_label_1
    _geom_angle_atom_site_label_2
    _geom_angle_atom_site_label_3
    _geom_angle_site_symmetry_1
    _geom_angle_site_symmetry_3
    _geom_angle
    _geom_angle_publ_flag
    O1 C1 N1 . . 122.5(2) ?
    O1 C1 C2 . . 120.06(19) ?
    N1 C1 C2 . . 117.20(19) ?
    C1 N1 C11 . . 120.5(2) ?
    C1 N1 H1 . . 117(2) ?
    C11 N1 H1 . . 121(2) ?
    N5 C2 C3 . . 109.78(17) ?
    N5 C2 C4 . . 110.11(19) ?
    C3 C2 C4 . . 109.4(2) ?
    N5 C2 C1 . . 106.81(17) ?
    C3 C2 C1 . . 105.83(19) ?
    C4 C2 C1 . . 114.71(19) ?
    C2 C3 H3A . . 109.5 ?
    C2 C3 H3B . . 109.5 ?
    H3A C3 H3B . . 109.5 ?
    C2 C3 H3C . . 109.5 ?
    H3A C3 H3C . . 109.5 ?
    H3B C3 H3C . . 109.5 ?
    C2 C4 H4A . . 109.5 ?
    C2 C4 H4B . . 109.5 ?
    H4A C4 H4B . . 109.5 ?
    C2 C4 H4C . . 109.5 ?
    H4A C4 H4C . . 109.5 ?
    H4B C4 H4C . . 109.5 ?
    C6 N5 C21 . . 118.79(19) ?
    C6 N5 C2 . . 117.79(19) ?
    C21 N5 C2 . . 121.66(17) ?
    O6 C6 N5 . . 123.7(2) ?
    O6 C6 C7 . . 120.31(19) ?
    N5 C6 C7 . . 116.0(2) ?
    C8 C7 C6 . . 173.3(3) ?
    C7 C8 H8 . . 180.0 ?
    N1 C11 C16 . . 111.3(2) ?
    N1 C11 C12 . . 111.7(2) ?
    C16 C11 C12 . . 112.2(3) ?
    N1 C11 H11 . . 107.1 ?
    C16 C11 H11 . . 107.1 ?
    C12 C11 H11 . . 107.1 ?
    C11 C12 C13 . . 110.0(3) ?
    C11 C12 H12A . . 109.7 ?
    C13 C12 H12A . . 109.7 ?
    C11 C12 H12B . . 109.7 ?
    C13 C12 H12B . . 109.7 ?
    H12A C12 H12B . . 108.2 ?
    C14 C13 C12 . . 111.3(3) ?
    C14 C13 H13A . . 109.4 ?
    C12 C13 H13A . . 109.4 ?
    C14 C13 H13B . . 109.4 ?
    C12 C13 H13B . . 109.4 ?
    H13A C13 H13B . . 108.0 ?
    C13 C14 C15 . . 110.1(3) ?
    C13 C14 H14A . . 109.6 ?
    C15 C14 H14A . . 109.6 ?
    C13 C14 H14B . . 109.6 ?
    C15 C14 H14B . . 109.6 ?
    H14A C14 H14B . . 108.2 ?
    C14 C15 C16 . . 111.3(3) ?
    C14 C15 H15A . . 109.4 ?
    C16 C15 H15A . . 109.4 ?
    C14 C15 H15B . . 109.4 ?
    C16 C15 H15B . . 109.4 ?
    H15A C15 H15B . . 108.0 ?
    C11 C16 C15 . . 110.3(3) ?
    C11 C16 H16A . . 109.6 ?
    C15 C16 H16A . . 109.6 ?
    C11 C16 H16B . . 109.6 ?
    C15 C16 H16B . . 109.6 ?
    H16A C16 H16B . . 108.1 ?
    C26 C21 C22 . . 119.3(2) ?
    C26 C21 N5 . . 119.6(2) ?
    C22 C21 N5 . . 121.0(2) ?
    C23 C22 C21 . . 120.1(2) ?
    C23 C22 I1 . . 118.8(2) ?
    C21 C22 I1 . . 121.10(17) ?
    C24 C23 C22 . . 120.0(3) ?
    C24 C23 H23 . . 120.0 ?
    C22 C23 H23 . . 120.0 ?
    C23 C24 C25 . . 120.4(2) ?
    C23 C24 H24 . . 119.8 ?
    C25 C24 H24 . . 119.8 ?
    C24 C25 C26 . . 119.8(3) ?
    C24 C25 H25 . . 120.1 ?
    C26 C25 H25 . . 120.1 ?
    C21 C26 C25 . . 120.4(2) ?
    C21 C26 H26 . . 119.8 ?
    C25 C26 H26 . . 119.8 ?
loop_
    _geom_torsion_atom_site_label_1
    _geom_torsion_atom_site_label_2
    _geom_torsion_atom_site_label_3
    _geom_torsion_atom_site_label_4
    _geom_torsion_site_symmetry_1
    _geom_torsion_site_symmetry_2
    _geom_torsion_site_symmetry_3
    _geom_torsion_site_symmetry_4
    _geom_torsion
    _geom_torsion_publ_flag
    O1 C1 N1 C11 . . . . 6.4(4) ?
    C2 C1 N1 C11 . . . . -168.3(2) ?
    O1 C1 C2 N5 . . . . 32.0(3) ?
    N1 C1 C2 N5 . . . . -153.1(2) ?
    O1 C1 C2 C3 . . . . -84.9(3) ?
    N1 C1 C2 C3 . . . . 90.0(2) ?
    O1 C1 C2 C4 . . . . 154.3(2) ?
    N1 C1 C2 C4 . . . . -30.8(3) ?
    C3 C2 N5 C6 . . . . 171.13(19) ?
    C4 C2 N5 C6 . . . . -68.3(3) ?
    C1 C2 N5 C6 . . . . 56.8(2) ?
    C3 C2 N5 C21 . . . . 6.5(3) ?
    C4 C2 N5 C21 . . . . 127.0(2) ?
    C1 C2 N5 C21 . . . . -107.8(2) ?
    C21 N5 C6 O6 . . . . 172.8(2) ?
    C2 N5 C6 O6 . . . . 7.7(3) ?
    C21 N5 C6 C7 . . . . -6.7(3) ?
    C2 N5 C6 C7 . . . . -171.79(19) ?
    C1 N1 C11 C16 . . . . 82.0(3) ?
    C1 N1 C11 C12 . . . . -151.7(3) ?
    N1 C11 C12 C13 . . . . 177.2(3) ?
    C16 C11 C12 C13 . . . . -57.0(4) ?
    C11 C12 C13 C14 . . . . 56.8(4) ?
    C12 C13 C14 C15 . . . . -56.6(4) ?
    C13 C14 C15 C16 . . . . 56.0(5) ?
    N1 C11 C16 C15 . . . . -177.5(3) ?
    C12 C11 C16 C15 . . . . 56.5(4) ?
    C14 C15 C16 C11 . . . . -55.7(5) ?
    C6 N5 C21 C26 . . . . -84.0(3) ?
    C2 N5 C21 C26 . . . . 80.6(3) ?
    C6 N5 C21 C22 . . . . 94.0(3) ?
    C2 N5 C21 C22 . . . . -101.4(3) ?
    C26 C21 C22 C23 . . . . 0.1(4) ?
    N5 C21 C22 C23 . . . . -177.9(2) ?
    C26 C21 C22 I1 . . . . 179.06(19) ?
    N5 C21 C22 I1 . . . . 1.1(3) ?
    C21 C22 C23 C24 . . . . -0.5(4) ?
    I1 C22 C23 C24 . . . . -179.5(2) ?
    C22 C23 C24 C25 . . . . 0.4(4) ?
    C23 C24 C25 C26 . . . . 0.2(4) ?
    C22 C21 C26 C25 . . . . 0.5(4) ?
    N5 C21 C26 C25 . . . . 178.5(2) ?
    C24 C25 C26 C21 . . . . -0.6(4) ?
loop_
    _geom_hbond_atom_site_label_D
    _geom_hbond_atom_site_label_H
    _geom_hbond_atom_site_label_A
    _geom_hbond_site_symmetry_A
    _geom_hbond_distance_DH
    _geom_hbond_distance_HA
    _geom_hbond_distance_DA
    _geom_hbond_angle_DHA
    _geom_hbond_publ_flag
    N1 H1 O6 3_455 0.79(3) 2.25(3) 3.016(3) 164(3) yes
    C4 H4C O6 3_455 0.98 2.4200 3.291(3) 148.00 yes
    C26 H26 O1 . 0.95 2.5700 3.270(3) 131.00 yes
data_global
_journal_date_recd_electronic     2011-12-17
_journal_date_accepted     2011-12-21
_journal_name_full     'Acta Crystallographica, Section E'
_journal_year     2012
_journal_volume     68
_journal_issue      2
_journal_page_first     o272
_journal_page_last     o272
_journal_paper_category     QO
_journal_paper_doi     10.1107/S1600536811055140
_journal_coeditor_code     XU5415
_publ_contact_author
;
  'Balalaie, Saeed'
   eptide Chemistry Research Center
   K.N. Toosi University of Technology
   PO Box 15875-4416
   Tehran
   Iran
;
_publ_contact_author_email     'balalaie@kntu.ac.ir'
_publ_contact_author_fax     '+98 21 22853650'
_publ_contact_author_phone     '+98 21 22850266'
_publ_section_title
;\
<i>N</i>-[2-(<i>N</i>-Cyclohexylcarbamoyl)propan-2-yl]-<i>N</i>-(2-iodophenyl)\
prop-2-ynamide
;
loop_
    _publ_author_name
    _publ_author_address
    'Balalaie, Saeed'
;
Peptide Chemistry Research Center
K. N. Toosi University of Technology
PO Box 15875-4416
Tehran
Iran
;
    'Haghighatnia, Yaghoub'
;
Peptide Chemistry Research Center
K. N. Toosi University of Technology
PO Box 15875-4416
Tehran
Iran
;
    'Rominger, Frank'
;
Organisch-Chemisches Institut
Universit\"at Heidelberg
Im Neuenheimer Feld 270
69120 Heidelberg
Germany
;
    'Vahid Amani'
;
Shahid Beheshti University,
Department of Chemistry,
Evin, Tehran 1983963113, Iran
;
