# Supplementary material for: N-[2-(N-Cyclo­hexyl­carbamo­yl)propan-2-yl]-N-(2-iodo­phen­yl)prop-2-ynamide
Source: Acta Crystallogr Sect E Struct Rep Online. 2012 Jan 7;68(Pt 2):o272. doi: 10.1107/S1600536811055140 (PMC3274969; doi:10.1107/S1600536811055140)
Supplement: Supplementary file 2 [file e-68-0o272-Isup2.hkl]

# 
# h,k,l, Fc-squared, Fo-squared, sigma(Fo-squared) and status flag 
# 
data_I
_shelx_title ' sba81 in P2(1)2(1)2(1)' 
_shelx_refln_list_code          4 
_shelx_F_calc_maximum      294.38 
_exptl_crystal_F_000       880.00 
_reflns_d_resolution_high  0.7476 
 
loop_ 
 _symmetry_equiv_pos_as_xyz 
 'x, y, z' 
 '-x+1/2, -y, z+1/2' 
 '-x, y+1/2, -z+1/2' 
 'x+1/2, -y+1/2, -z' 
 
_cell_length_a     7.7511 
_cell_length_b    10.0726 
_cell_length_c    24.6063 
_cell_angle_alpha  90.000 
_cell_angle_beta   90.000 
_cell_angle_gamma  90.000 
 
_shelx_F_squared_multiplier     1.000 
 
loop_ 
 _refln_index_h 
 _refln_index_k 
 _refln_index_l 
 _refln_F_squared_calc 
 _refln_F_squared_meas 
 _refln_F_squared_sigma 
 _refln_observed_status 
   2   0   0    86659.98    85065.01   1072.80 o 
   4   0   0     2786.32     2719.89     37.83 o 
   6   0   0     1019.91     1167.49     21.56 o 
   8   0   0      126.99      145.54      8.56 o 
  10   0   0       23.24        5.15     13.74 o 
   1   1   0    21809.29    21653.42    225.76 o 
   2   1   0       20.29        0.16      1.37 o 
   3   1   0    34227.86    35698.44    239.45 o 
   4   1   0       96.90      129.33      4.80 o 
   5   1   0     2279.89     2322.84     23.37 o 
   6   1   0      172.19      154.94      6.48 o 
   7   1   0        1.09        0.94      2.86 o 
   8   1   0       16.80       14.70      3.47 o 
   9   1   0        8.69        9.23      3.82 o 
  10   1   0        0.00       -2.39      6.28 o 
   0   2   0    36512.60    35878.93    462.63 o 
   1   2   0    21330.58    20651.23    184.11 o 
   2   2   0       80.43       78.00      4.08 o 
   3   2   0     6148.69     6523.67     48.00 o 
   4   2   0     5875.49     6048.83     41.14 o 
   5   2   0      325.58      362.88      7.20 o 
   6   2   0      545.40      552.22      9.16 o 
   7   2   0       58.72       67.66      4.74 o 
   8   2   0       18.61       14.31      3.82 o 
   9   2   0       17.90       20.20      5.58 o 
  10   2   0        0.00       -3.50      5.16 o 
   1   3   0     4877.22     4946.32     33.81 o 
   2   3   0      391.16      479.11      7.62 o 
   3   3   0     5628.34     5472.93     39.39 o 
   4   3   0     1690.97     1794.76     18.73 o 
   5   3   0       57.90       46.61      3.67 o 
   6   3   0     1224.84     1258.88     15.27 o 
   7   3   0       83.37       89.97      5.99 o 
   8   3   0        0.79       -4.08      5.21 o 
   9   3   0       10.51       50.86      6.84 o 
  10   3   0       56.03       52.68      7.83 o 
   0   4   0    22085.71    21715.93    191.88 o 
   1   4   0      690.93      595.96      7.63 o 
   2   4   0      512.95      509.27      7.70 o 
   3   4   0       23.28       49.13      3.12 o 
   4   4   0     1843.20     1948.87     19.10 o 
   5   4   0      404.56      468.82      9.07 o 
   6   4   0      140.91      162.79      7.70 o 
   7   4   0      455.91      495.94     15.56 o 
   8   4   0       35.77       19.67      6.37 o 
   9   4   0       13.76        3.95      5.89 o 
   1   5   0     1413.04     1462.86     14.11 o 
   2   5   0      466.02      450.14      7.80 o 
   3   5   0     2212.62     2204.54     20.31 o 
   4   5   0      971.69      968.45     12.61 o 
   5   5   0      250.67      245.75      7.06 o 
   6   5   0      149.38      145.04      9.97 o 
   7   5   0        3.18       24.22      6.43 o 
   8   5   0       47.75       33.69      7.42 o 
   9   5   0       25.83       21.49      7.27 o 
   0   6   0     4751.38     4925.15     52.14 o 
   1   6   0     3421.75     3208.04     26.27 o 
   2   6   0      967.36      948.46     12.70 o 
   3   6   0      161.76      214.09      6.40 o 
   4   6   0        3.68       -1.51      2.58 o 
   5   6   0      225.92      259.42     11.64 o 
   6   6   0       63.97       42.69      7.03 o 
   7   6   0      184.15      207.61     19.68 o 
   8   6   0      240.28      207.27     13.56 o 
   9   6   0        2.84        2.95      7.00 o 
   1   7   0      947.97      936.61     12.24 o 
   2   7   0      599.71      588.07     10.43 o 
   3   7   0     2567.71     2454.89     25.19 o 
   4   7   0      639.03      677.68     23.55 o 
   5   7   0      935.87      917.27     26.15 o 
   6   7   0       18.49       24.72      6.50 o 
   7   7   0       17.95       19.11      6.45 o 
   8   7   0       63.73       74.38      9.44 o 
   0   8   0     3785.66     3839.80     45.91 o 
   1   8   0     1027.20     1065.68     14.02 o 
   2   8   0      676.12      679.82     12.01 o 
   3   8   0       41.85       52.08      5.81 o 
   4   8   0       14.54       38.61      7.14 o 
   5   8   0      291.07      321.52     14.79 o 
   6   8   0       57.07       32.23      7.81 o 
   7   8   0       61.31       83.27     10.70 o 
   8   8   0      122.04      100.18     12.46 o 
   1   9   0      132.79      143.05      6.94 o 
   2   9   0     1205.68     1179.10     17.25 o 
   3   9   0      247.94      246.48     13.14 o 
   4   9   0      545.66      601.96     19.23 o 
   5   9   0       67.48       43.50     11.15 o 
   6   9   0        0.05        2.25      6.54 o 
   7   9   0        0.83       -3.50      6.82 o 
   0  10   0      109.49      127.29      9.43 o 
   1  10   0     1996.19     1998.73     22.71 o 
   2  10   0        0.87       -4.77      4.77 o 
   3  10   0       29.93       25.67      7.03 o 
   4  10   0        1.07        8.01      6.37 o 
   5  10   0       77.35      130.48     12.22 o 
   6  10   0       30.11       28.48      8.63 o 
   1  11   0       12.35       11.74     10.53 o 
   2  11   0      725.02      734.61     20.98 o 
   3  11   0        1.71        2.13      6.17 o 
   4  11   0      516.06      562.84     36.44 o 
   5  11   0       11.08        8.95      7.12 o 
   0  12   0       61.82       58.39     16.31 o 
   1  12   0      453.16      473.23     17.24 o 
   2  12   0       12.18        6.34      7.09 o 
   3  12   0        4.47       12.24      7.11 o 
   4  12   0       64.75       68.61     10.40 o 
   1  13   0       12.64        6.87      9.11 o 
   2  13   0       76.37       94.99     10.98 o 
   1   0   1    12158.67    12422.30    130.54 o 
   2   0   1     9819.66    10071.50     91.65 o 
   3   0   1     2801.62     3070.64     27.33 o 
   4   0   1     7876.33     8503.20     62.66 o 
   5   0   1      285.98      307.41      7.68 o 
   6   0   1      503.92      497.14      9.85 o 
   7   0   1      127.93      135.70      6.44 o 
   8   0   1       51.51       59.48      4.69 o 
   9   0   1        8.21        4.32      3.53 o 
  10   0   1       10.01       17.25      7.34 o 
 -10   1   1        4.53        5.88      6.05 o 
  -9   1   1       77.23       73.52      6.06 o 
  -8   1   1       41.55       40.51      4.09 o 
  -7   1   1       17.86       15.79      3.89 o 
  -6   1   1       56.03       51.66      4.42 o 
  -5   1   1      740.22      749.88     10.94 o 
  -4   1   1     7981.18     8123.27     56.17 o 
  -3   1   1      269.44      288.44      5.54 o 
  -2   1   1    20591.13    20125.54    135.41 o 
  -1   1   1    16101.76    15357.20    280.77 o 
   1   1   1    16247.27    16073.16    163.87 o 
   2   1   1    20760.36    20285.42    126.22 o 
   3   1   1      255.24      277.02      5.53 o 
   4   1   1     8032.71     8089.73     56.14 o 
   5   1   1      730.09      716.57     13.31 o 
   6   1   1       56.15       43.76      3.92 o 
   7   1   1       19.03       22.41      3.37 o 
   8   1   1       42.95       48.80      4.73 o 
   9   1   1       78.29       70.57      6.30 o 
  10   1   1        3.78        4.83      6.93 o 
 -10   2   1       19.95       25.36      8.81 o 
  -9   2   1       50.20       39.65      6.56 o 
  -8   2   1       75.04       77.36      6.15 o 
  -7   2   1      248.82      234.04      7.12 o 
  -6   2   1      167.88      160.00      6.01 o 
  -5   2   1     1654.37     1676.70     16.54 o 
  -4   2   1      290.92      293.93      6.68 o 
  -3   2   1      148.25      154.86      4.52 o 
  -2   2   1       61.86       55.78      2.81 o 
  -1   2   1    19286.02    19775.10    142.56 o 
   0   2   1      610.96      783.53      9.98 o 
   1   2   1    19126.76    19593.67    155.41 o 
   2   2   1       53.28       44.52      2.39 o 
   3   2   1      160.82      153.72      3.98 o 
   4   2   1      310.97      322.51      6.12 o 
   5   2   1     1600.59     1606.74     15.50 o 
   6   2   1      163.28      148.15      5.62 o 
   7   2   1      227.44      215.42      7.17 o 
   8   2   1       72.03       73.84      6.10 o 
   9   2   1       48.45       46.80      6.63 o 
  10   2   1       19.45       32.48      7.31 o 
 -10   3   1        3.99       -0.83      6.98 o 
  -9   3   1        7.91        9.51      5.44 o 
  -8   3   1       78.18       98.14      9.32 o 
  -7   3   1      227.47      240.68      8.93 o 
  -6   3   1       87.70      107.50      5.52 o 
  -5   3   1      198.16      187.21      5.71 o 
  -4   3   1     3387.99     3473.04     28.79 o 
  -3   3   1     2037.40     2020.50     19.04 o 
  -2   3   1     8342.64     8257.46     54.67 o 
  -1   3   1     5861.97     5973.60     39.89 o 
   0   3   1      586.54      521.01      7.22 o 
   1   3   1     5808.76     5918.96     39.76 o 
   2   3   1     8248.02     8068.48     58.23 o 
   3   3   1     1982.59     1982.93     18.56 o 
   4   3   1     3377.52     3465.90     28.25 o 
   5   3   1      184.81      178.87      5.57 o 
   6   3   1       95.64      106.25      5.34 o 
   7   3   1      216.58      217.80      8.81 o 
   8   3   1       77.58       90.16      8.89 o 
   9   3   1        7.27        1.21      5.10 o 
  10   3   1        3.99        5.24      5.71 o 
  -9   4   1       45.71       41.64      9.40 o 
  -8   4   1       38.98       33.17      8.81 o 
  -7   4   1      209.87      206.94     11.69 o 
  -6   4   1      192.47      207.06      7.42 o 
  -5   4   1     1003.87      980.35     13.63 o 
  -4   4   1      784.45      796.87     11.13 o 
  -3   4   1      214.57      209.19      5.29 o 
  -2   4   1     3152.99     3158.21     26.58 o 
  -1   4   1    10475.77    10922.90     70.55 o 
   0   4   1     3703.81     3694.93     26.97 o 
   1   4   1    10312.79    10742.53     70.16 o 
   2   4   1     3155.86     3172.21     26.10 o 
   3   4   1      205.19      203.92      4.91 o 
   4   4   1      814.87      810.17     10.75 o 
   5   4   1      983.07      981.98     13.11 o 
   6   4   1      175.75      188.21      8.88 o 
   7   4   1      218.66      215.85     12.65 o 
   8   4   1       37.91       39.54      7.28 o 
   9   4   1       46.62       46.72      7.15 o 
  -9   5   1        9.44       17.75      6.73 o 
  -8   5   1       12.22       10.52      6.15 o 
  -7   5   1        9.60       20.87      6.38 o 
  -6   5   1      189.21      193.32     11.01 o 
  -5   5   1      629.65      671.20     11.23 o 
  -4   5   1     3299.99     3143.56     33.66 o 
  -3   5   1     2393.01     2433.90     22.05 o 
  -2   5   1     6783.72     6755.49     51.14 o 
  -1   5   1     3257.38     3286.23     25.88 o 
   0   5   1     1165.93     1147.96     12.05 o 
   1   5   1     3295.10     3283.65     25.57 o 
   2   5   1     6684.78     6711.95     47.50 o 
   3   5   1     2370.49     2415.48     21.54 o 
   4   5   1     3273.27     3108.40     27.03 o 
   5   5   1      632.38      693.41     13.89 o 
   6   5   1      192.49      199.26     11.49 o 
   7   5   1        7.56       10.89      5.67 o 
   8   5   1       11.34        9.35      5.82 o 
   9   5   1        9.60        7.25      7.68 o 
  -9   6   1       38.88       33.35      8.13 o 
  -8   6   1       62.22       74.56      9.41 o 
  -7   6   1      122.69      112.23     10.28 o 
  -6   6   1      319.30      344.77     13.51 o 
  -5   6   1     2114.33     2061.21     27.34 o 
  -4   6   1      948.08      948.31     14.06 o 
  -3   6   1      623.59      620.25     14.30 o 
  -2   6   1     1415.54     1439.46     16.51 o 
  -1   6   1     5265.71     5312.48     39.47 o 
   0   6   1     3755.71     3649.73     28.98 o 
   1   6   1     5188.81     5343.66     39.32 o 
   2   6   1     1417.99     1415.05     16.15 o 
   3   6   1      658.56      658.20      9.86 o 
   4   6   1      969.87      957.42     12.82 o 
   5   6   1     2063.59     1985.57     30.63 o 
   6   6   1      313.18      346.86     15.89 o 
   7   6   1      118.75      101.62      9.81 o 
   8   6   1       62.24       81.07      9.82 o 
   9   6   1       39.97       33.35      9.52 o 
  -8   7   1       89.97      102.73     12.08 o 
  -7   7   1       44.54       39.99     10.04 o 
  -6   7   1      112.00      131.01     11.67 o 
  -5   7   1      484.67      514.55     20.29 o 
  -4   7   1     1037.70      952.36     16.38 o 
  -3   7   1     1981.75     2009.23     22.32 o 
  -2   7   1     2651.71     2620.35     32.61 o 
  -1   7   1     1321.55     1307.18     15.06 o 
   0   7   1      567.45      538.63      9.10 o 
   1   7   1     1332.46     1314.03     14.95 o 
   2   7   1     2558.91     2576.92     27.14 o 
   3   7   1     1974.57     2006.70     21.84 o 
   4   7   1      981.54      917.77     21.97 o 
   5   7   1      476.93      480.66     15.06 o 
   6   7   1      117.76      149.45     10.87 o 
   7   7   1       45.45       40.68      8.38 o 
   8   7   1       87.09       88.92     10.34 o 
  -8   8   1       46.32       47.85      9.93 o 
  -7   8   1       12.39        1.45      6.67 o 
  -6   8   1      118.24      126.58     13.63 o 
  -5   8   1      304.67      313.70     14.80 o 
  -4   8   1      358.70      373.56     14.79 o 
  -3   8   1      182.30      185.94      7.32 o 
  -2   8   1       94.83      109.60      8.85 o 
  -1   8   1     2592.40     2595.53     24.66 o 
   0   8   1      676.26      620.24     13.10 o 
   1   8   1     2517.19     2579.99     24.45 o 
   2   8   1       93.79      100.44      5.23 o 
   3   8   1      169.39      160.19     10.52 o 
   4   8   1      363.28      349.76     14.67 o 
   5   8   1      287.47      276.87     14.48 o 
   6   8   1      110.10      145.61     13.16 o 
   7   8   1       13.95        6.01      6.86 o 
   8   8   1       44.00       48.25      9.67 o 
  -7   9   1       20.51       26.43      8.76 o 
  -6   9   1       20.73       15.91      7.47 o 
  -5   9   1       28.76       21.61      7.29 o 
  -4   9   1      192.39      173.06     12.76 o 
  -3   9   1      218.80      263.19     12.94 o 
  -2   9   1      305.25      317.47      9.17 o 
  -1   9   1      390.60      405.27      9.14 o 
   0   9   1        0.90       -2.62      2.62 o 
   1   9   1      339.28      343.25      8.42 o 
   2   9   1      310.19      317.58     12.30 o 
   3   9   1      204.00      233.50     12.64 o 
   4   9   1      183.97      161.00     12.50 o 
   5   9   1       29.56       34.41      7.92 o 
   6   9   1       22.57       24.02      8.03 o 
   7   9   1       18.80       24.59     10.04 o 
  -6  10   1       39.69       52.36     10.04 o 
  -5  10   1      107.04      121.55     18.22 o 
  -4  10   1       22.32       30.30      7.49 o 
  -3  10   1       39.15       50.27      8.16 o 
  -2  10   1      868.40      864.75     18.79 o 
  -1  10   1      325.17      340.03      9.29 o 
   0  10   1     1467.31     1500.82     19.05 o 
   1  10   1      306.65      318.63      8.98 o 
   2  10   1      926.24      927.98     22.51 o 
   3  10   1       40.40       47.16      8.16 o 
   4  10   1       16.83       16.88      6.83 o 
   5  10   1      103.09      113.38     14.39 o 
   6  10   1       37.44       54.58     11.17 o 
  -5  11   1      127.90      136.48     14.25 o 
  -4  11   1       90.98       76.36     10.50 o 
  -3  11   1      469.51      509.79     19.52 o 
  -2  11   1       52.64       39.84      7.81 o 
  -1  11   1      240.14      253.95     10.15 o 
   0  11   1        6.08        4.19      3.92 o 
   1  11   1      215.33      231.21     12.69 o 
   2  11   1       56.59       57.40      8.76 o 
   3  11   1      476.58      499.57     20.32 o 
   4  11   1       93.82       88.89     11.02 o 
   5  11   1      132.49      148.07     13.55 o 
  -4  12   1       35.39       37.47      8.89 o 
  -3  12   1       19.15       20.30      7.68 o 
  -2  12   1      155.12      165.49     12.97 o 
  -1  12   1       25.58       24.77      7.52 o 
   0  12   1      449.40      484.46     19.48 o 
   1  12   1       22.61       19.39      6.69 o 
   2  12   1      168.11      176.40     13.29 o 
   3  12   1       17.74       11.36      6.81 o 
   4  12   1       37.40       47.86     16.36 o 
  -2  13   1       18.47        2.47      6.77 o 
   1  13   1       61.65       65.20     11.02 o 
   2  13   1       21.46        7.93      7.33 o 
   0   0   2       47.80        0.00      0.86 o 
   1   0   2     6782.93     7021.12     63.30 o 
   2   0   2     1761.63     1819.43     15.50 o 
   3   0   2     9285.40     9565.69     67.72 o 
   4   0   2       12.60       10.39      3.27 o 
   5   0   2      457.42      445.57      9.12 o 
   6   0   2     1055.02     1005.65     14.07 o 
   7   0   2      102.53      123.46      5.86 o 
   8   0   2       10.61       -0.11      2.94 o 
   9   0   2      117.21      124.03      6.79 o 
  10   0   2       24.58       33.25      8.30 o 
 -10   1   2        3.91        2.48      5.89 o 
  -9   1   2       16.40       18.00      4.70 o 
  -8   1   2      127.97       99.42      5.86 o 
  -7   1   2        6.96        7.26      3.35 o 
  -6   1   2      544.00      556.11     10.37 o 
  -5   1   2      706.57      685.63     10.42 o 
  -4   1   2      919.84     1022.95     11.78 o 
  -3   1   2      911.53      847.39     11.69 o 
  -2   1   2     1629.88     1723.20     13.52 o 
  -1   1   2     9821.00    10196.33     93.03 o 
   0   1   2    14413.31    14746.95    187.24 o 
   1   1   2    10336.62    10690.99    107.21 o 
   2   1   2     1504.30     1580.52     15.77 o 
   3   1   2     1042.37      978.03     10.69 o 
   4   1   2      894.65      972.39     10.95 o 
   5   1   2      689.21      668.34     12.70 o 
   6   1   2      506.70      520.95      9.01 o 
   7   1   2        8.38       11.31      3.08 o 
   8   1   2      126.00      108.19      6.00 o 
   9   1   2       16.95       24.08      5.01 o 
  10   1   2        3.94        8.33      7.95 o 
 -10   2   2        3.05        0.02      6.05 o 
  -9   2   2       43.23       36.81      6.00 o 
  -8   2   2      181.98      164.12      9.01 o 
  -7   2   2       35.77       45.31      4.77 o 
  -6   2   2     1679.93     1688.48     19.51 o 
  -5   2   2      962.36      960.31     12.35 o 
  -4   2   2      126.58      149.92      4.74 o 
  -3   2   2     8835.35     9169.33     64.67 o 
  -2   2   2     6054.96     6211.21     48.38 o 
  -1   2   2     7177.15     6878.56     64.29 o 
   0   2   2     1885.42     1796.18     19.21 o 
   1   2   2     7077.48     6930.58     63.50 o 
   2   2   2     5949.03     6118.94     48.12 o 
   3   2   2     8552.08     8846.96     64.12 o 
   4   2   2      149.91      173.76      4.84 o 
   5   2   2      909.00      897.49     11.56 o 
   6   2   2     1721.13     1746.96     18.27 o 
   7   2   2       32.83       40.50      4.36 o 
   8   2   2      187.20      175.70      9.13 o 
   9   2   2       40.25       51.44      6.71 o 
  10   2   2        3.01       -1.27      8.03 o 
 -10   3   2       28.35       14.30      6.31 o 
  -9   3   2       15.04       19.77      6.70 o 
  -8   3   2        5.57        2.21      4.03 o 
  -7   3   2       46.47       54.88      5.28 o 
  -6   3   2      335.78      349.19      8.24 o 
  -5   3   2     1149.14     1175.17     14.46 o 
  -4   3   2      203.25      205.37      5.50 o 
  -3   3   2     6312.13     6264.33     55.69 o 
  -2   3   2     1483.89     1411.59     14.10 o 
  -1   3   2     1729.97     1808.24     15.12 o 
   0   3   2    11047.38    11289.36     76.86 o 
   1   3   2     1824.09     1923.01     16.11 o 
   2   3   2     1454.97     1386.01     13.43 o 
   3   3   2     6386.70     6223.21     56.68 o 
   4   3   2      172.09      180.18      5.63 o 
   5   3   2     1147.98     1181.21     13.39 o 
   6   3   2      296.19      317.32      7.60 o 
   7   3   2       44.03       49.68      5.98 o 
   8   3   2        6.57        4.20      4.18 o 
   9   3   2       14.12        9.50      5.43 o 
  10   3   2       28.34       15.63      5.97 o 
  -9   4   2       15.10       12.01      6.42 o 
  -8   4   2        4.81        8.18      5.89 o 
  -7   4   2       86.61       69.06      6.93 o 
  -6   4   2      749.70      710.41     13.22 o 
  -5   4   2     1006.48     1011.82     13.95 o 
  -4   4   2     1156.24     1173.07     14.07 o 
  -3   4   2     2340.87     2243.97     20.11 o 
  -2   4   2     6091.54     6339.20     48.07 o 
  -1   4   2     3497.23     3356.31     25.62 o 
   0   4   2    10257.16    10262.98     66.81 o 
   1   4   2     3573.52     3436.11     25.42 o 
   2   4   2     6116.40     6451.94     51.86 o 
   3   4   2     2222.43     2120.70     18.82 o 
   4   4   2     1115.97     1126.72     12.89 o 
   5   4   2      986.50      993.84     12.93 o 
   6   4   2      734.54      732.07     17.42 o 
   7   4   2       91.15       58.09      7.55 o 
   8   4   2        6.36       10.08      5.72 o 
   9   4   2       13.92        6.46      6.85 o 
  -9   5   2       24.45       17.13      7.21 o 
  -8   5   2        3.72        1.48      7.84 o 
  -7   5   2      134.77      134.92     12.63 o 
  -6   5   2       65.50       81.29      8.40 o 
  -5   5   2      186.23      196.22      6.87 o 
  -4   5   2      346.24      361.61      8.05 o 
  -3   5   2     4878.79     4846.47     39.94 o 
  -2   5   2     4976.33     5133.16     40.62 o 
  -1   5   2     4009.74     4066.91     30.82 o 
   0   5   2    11228.10    11729.15     76.93 o 
   1   5   2     3984.17     4077.56     30.36 o 
   2   5   2     4922.06     5049.48     37.22 o 
   3   5   2     4783.41     4814.90     36.81 o 
   4   5   2      360.62      377.30      7.41 o 
   5   5   2      172.80      183.41      9.96 o 
   6   5   2       52.27       77.57      7.94 o 
   7   5   2      137.50      174.04     11.65 o 
   8   5   2        5.03       -4.60      5.21 o 
   9   5   2       22.64       27.78      7.43 o 
  -9   6   2       20.20       10.03      8.26 o 
  -8   6   2        0.94        2.66      5.77 o 
  -7   6   2        7.95       12.93      5.90 o 
  -6   6   2      634.06      621.76     17.41 o 
  -5   6   2      254.28      271.85      9.59 o 
  -4   6   2     1323.00     1348.85     17.49 o 
  -3   6   2      978.79      955.72     13.66 o 
  -2   6   2     3343.12     3286.68     29.80 o 
  -1   6   2     2382.08     2318.80     20.88 o 
   0   6   2     5305.32     5378.97     39.63 o 
   1   6   2     2368.50     2303.54     20.45 o 
   2   6   2     3360.82     3301.53     28.99 o 
   3   6   2      951.02      940.23     15.13 o 
   4   6   2     1306.20     1326.28     22.71 o 
   5   6   2      238.58      250.27     11.64 o 
   6   6   2      618.36      562.78     16.72 o 
   7   6   2        5.98        6.44      5.81 o 
   8   6   2        1.05        3.00      5.63 o 
   9   6   2       19.33       21.96      7.18 o 
  -8   7   2       18.97       26.51      8.35 o 
  -7   7   2       24.05       19.79      7.79 o 
  -6   7   2      162.27      170.49     13.05 o 
  -5   7   2      111.91      100.78      9.96 o 
  -4   7   2      523.71      485.29     18.19 o 
  -3   7   2     2327.08     2345.35     24.85 o 
  -2   7   2      563.48      548.00     10.27 o 
  -1   7   2     3132.58     3027.15     27.98 o 
   0   7   2     2118.85     2126.03     20.43 o 
   1   7   2     3113.36     3052.46     26.28 o 
   2   7   2      536.37      551.45      9.00 o 
   3   7   2     2288.04     2293.59     30.72 o 
   4   7   2      475.34      447.09     15.69 o 
   5   7   2       97.17       93.23      8.71 o 
   6   7   2      153.23      160.50     11.07 o 
   7   7   2       26.86       21.46      6.92 o 
   8   7   2       20.36       22.12      7.18 o 
  -8   8   2       24.70       27.42      8.81 o 
  -7   8   2       44.96       59.27      9.77 o 
  -6   8   2      122.98      124.64     13.67 o 
  -5   8   2      181.18      216.03     13.64 o 
  -4   8   2       50.26       57.59     10.06 o 
  -3   8   2      353.26      355.62      9.28 o 
  -2   8   2      697.68      681.99     12.17 o 
  -1   8   2     1016.77     1003.60     13.75 o 
   0   8   2     1847.99     1855.06     19.59 o 
   1   8   2      996.08      977.97     13.22 o 
   2   8   2      633.12      619.53     10.38 o 
   3   8   2      357.13      286.46     15.03 o 
   4   8   2       66.00       74.91      8.69 o 
   5   8   2      176.82      217.34     13.14 o 
   6   8   2      131.46      129.32     12.48 o 
   7   8   2       44.47       57.56      8.75 o 
   8   8   2       27.14       25.03      8.01 o 
  -7   9   2        0.34        7.27      7.26 o 
  -6   9   2       99.61       94.29     12.15 o 
  -5   9   2      168.70      155.26     12.87 o 
  -4   9   2      552.68      562.52     18.85 o 
  -3   9   2     1051.37     1014.27     21.53 o 
  -2   9   2      714.25      711.88     13.28 o 
  -1   9   2      322.09      315.44      8.38 o 
   0   9   2      569.18      619.63     11.61 o 
   1   9   2      383.39      359.30      9.25 o 
   2   9   2      675.54      695.65     25.90 o 
   3   9   2     1090.75     1051.06     24.13 o 
   4   9   2      523.10      524.31     18.31 o 
   5   9   2      166.16      190.42     15.37 o 
   6   9   2      100.07      101.03     11.31 o 
   7   9   2        0.60       -3.83      6.94 o 
  -6  10   2       84.44       81.70     11.31 o 
  -5  10   2       22.32       30.00      8.05 o 
  -4  10   2      143.18      137.64     12.16 o 
  -3  10   2      191.84      170.83     12.76 o 
  -2  10   2      430.68      450.85     12.97 o 
  -1  10   2      450.48      449.38     10.46 o 
   0  10   2      396.03      424.48     13.39 o 
   1  10   2      427.68      417.66     11.79 o 
   2  10   2      410.91      406.90     15.56 o 
   3  10   2      197.06      167.14     12.39 o 
   4  10   2      141.40      168.20     13.07 o 
   5  10   2       22.68       25.98      7.77 o 
   6  10   2       83.77       52.20      9.72 o 
  -5  11   2      144.77      148.66     13.52 o 
  -4  11   2       81.27       83.76     10.39 o 
  -3  11   2      128.40      141.22     12.27 o 
  -2  11   2      312.02      314.23     14.15 o 
  -1  11   2      565.41      589.72     12.47 o 
   0  11   2      557.37      556.34     12.76 o 
   1  11   2      560.66      584.68     21.19 o 
   2  11   2      329.73      335.50     26.15 o 
   3  11   2      127.82      142.85     12.19 o 
   4  11   2       87.22       84.18     10.70 o 
   5  11   2      145.28      177.24     14.43 o 
  -4  12   2      189.04      182.49     14.77 o 
  -3  12   2       67.62       63.79      9.76 o 
  -2  12   2      203.95      203.36     14.02 o 
  -1  12   2      308.57      315.73     16.34 o 
   0  12   2       61.13       58.51      8.53 o 
   1  12   2      303.56      326.36     18.34 o 
   2  12   2      196.67      200.50     13.98 o 
   3  12   2       70.33       58.86      9.73 o 
   4  12   2      185.35      224.50     15.96 o 
  -2  13   2      215.47      248.84     17.26 o 
   1  13   2      136.94      153.37     12.75 o 
   2  13   2      213.54      222.45     15.41 o 
   1   0   3     1877.53     1946.17     23.07 o 
   2   0   3    10559.07    10448.79     71.68 o 
   3   0   3      224.63      286.10      4.89 o 
   4   0   3     1677.15     1644.93     15.09 o 
   5   0   3     1257.01     1344.71     14.47 o 
   6   0   3        0.59       26.72      3.32 o 
   7   0   3      302.19      323.23      7.53 o 
   8   0   3       51.02       63.40      4.66 o 
   9   0   3        0.96        4.29      4.43 o 
  10   0   3       26.29       15.65      7.54 o 
 -10   1   3       44.72       44.07      7.32 o 
  -9   1   3       86.74       91.34      8.20 o 
  -8   1   3       50.71       55.62      4.99 o 
  -7   1   3      547.50      483.39      9.29 o 
  -6   1   3      215.34      199.22      5.95 o 
  -5   1   3     2934.33     2971.29     26.50 o 
  -4   1   3     2938.10     3019.36     25.25 o 
  -3   1   3     1470.48     1601.22     15.02 o 
  -2   1   3    14410.70    14547.20     99.32 o 
  -1   1   3    15184.48    15447.01    137.05 o 
   0   1   3        1.57       -1.01      1.01 o 
   1   1   3    15023.03    15429.96    158.40 o 
   2   1   3    14694.45    14889.58    107.36 o 
   3   1   3     1430.25     1530.68     16.64 o 
   4   1   3     3069.56     3126.80     25.46 o 
   5   1   3     3018.13     3022.80     23.63 o 
   6   1   3      218.87      197.77      6.16 o 
   7   1   3      551.59      506.41      9.62 o 
   8   1   3       50.02       48.43      4.71 o 
   9   1   3       84.61       96.50      7.73 o 
  10   1   3       44.75       45.54      8.98 o 
 -10   2   3       24.56       14.58      6.83 o 
  -9   2   3       13.21       12.80      4.65 o 
  -8   2   3      225.34      249.04      9.90 o 
  -7   2   3      509.58      485.86     11.53 o 
  -6   2   3      530.86      551.63     11.44 o 
  -5   2   3     1251.52     1254.36     14.73 o 
  -4   2   3     2022.13     1996.18     18.16 o 
  -3   2   3      461.64      505.62      6.82 o 
  -2   2   3     4519.07     4556.83     37.54 o 
  -1   2   3    10897.85    11259.77     90.37 o 
   0   2   3      596.02      498.74      7.81 o 
   1   2   3    10686.84    11115.98     81.95 o 
   2   2   3     4597.27     4608.05     36.93 o 
   3   2   3      453.36      470.02      7.74 o 
   4   2   3     1983.73     1907.07     16.83 o 
   5   2   3     1297.34     1330.00     14.17 o 
   6   2   3      520.75      548.44      9.63 o 
   7   2   3      511.01      484.78     10.18 o 
   8   2   3      237.74      238.62      9.79 o 
   9   2   3       13.29        8.85      4.74 o 
  10   2   3       25.67       23.61      6.86 o 
 -10   3   3       21.49       20.26      7.18 o 
  -9   3   3       30.83       35.85      7.62 o 
  -8   3   3       29.17       28.26      5.39 o 
  -7   3   3      196.72      170.93      7.97 o 
  -6   3   3       48.64       74.54      5.02 o 
  -5   3   3      637.53      659.97     10.56 o 
  -4   3   3      619.63      642.49      9.95 o 
  -3   3   3     1134.50     1233.70     14.23 o 
  -2   3   3     4366.30     4341.47     36.83 o 
  -1   3   3    11516.69    11317.84     78.20 o 
   0   3   3      325.61      249.93      4.78 o 
   1   3   3    11452.42    11397.95     84.38 o 
   2   3   3     4436.11     4366.69     37.44 o 
   3   3   3     1151.89     1234.13     13.03 o 
   4   3   3      621.62      666.25      8.98 o 
   5   3   3      678.26      673.15     10.08 o 
   6   3   3       42.79       65.57      4.72 o 
   7   3   3      209.01      191.08     11.26 o 
   8   3   3       31.19       29.36      6.60 o 
   9   3   3       29.49       22.76      7.36 o 
  10   3   3       21.59       16.77      6.86 o 
  -9   4   3       36.45       34.68      7.54 o 
  -8   4   3       43.61       40.54      7.26 o 
  -7   4   3       61.54       49.87      5.77 o 
  -6   4   3       81.56       95.97      6.03 o 
  -5   4   3       49.64       44.19      4.14 o 
  -4   4   3     1310.93     1326.92     16.79 o 
  -3   4   3      647.29      626.11      9.90 o 
  -2   4   3     5448.22     5365.44     41.59 o 
  -1   4   3     1324.53     1244.49     12.40 o 
   0   4   3       40.82       21.12      1.99 o 
   1   4   3     1372.37     1297.70     11.98 o 
   2   4   3     5360.86     5354.89     40.80 o 
   3   4   3      610.81      604.13      8.67 o 
   4   4   3     1301.71     1331.31     13.98 o 
   5   4   3       44.28       48.67      4.93 o 
   6   4   3       78.26       88.75      9.24 o 
   7   4   3       56.23       45.22      6.96 o 
   8   4   3       47.21       31.93      6.94 o 
   9   4   3       37.82       44.89      7.19 o 
  -9   5   3        5.53        2.99      6.37 o 
  -8   5   3       22.19       23.45      6.82 o 
  -7   5   3      239.14      202.05     12.50 o 
  -6   5   3      227.08      282.91     10.10 o 
  -5   5   3      303.01      314.48      8.20 o 
  -4   5   3      706.80      725.93     12.22 o 
  -3   5   3      202.20      214.46      6.60 o 
  -2   5   3      852.90      803.04     11.22 o 
  -1   5   3     3465.38     3476.29     27.34 o 
   0   5   3     4991.39     4804.40     35.01 o 
   1   5   3     3489.56     3487.19     25.19 o 
   2   5   3      816.37      765.90      9.82 o 
   3   5   3      233.39      243.69      5.31 o 
   4   5   3      770.72      787.05     13.14 o 
   5   5   3      278.47      257.97     11.46 o 
   6   5   3      224.55      256.85     11.72 o 
   7   5   3      241.23      217.66     12.68 o 
   8   5   3       22.64       16.04      6.41 o 
   9   5   3        5.59        7.35      5.53 o 
  -9   6   3       26.20       25.78      9.79 o 
  -8   6   3       45.33       56.47     12.02 o 
  -7   6   3       88.13       69.49      9.60 o 
  -6   6   3      217.36      198.68     13.61 o 
  -5   6   3       36.10       41.43      4.72 o 
  -4   6   3     1439.25     1404.49     18.21 o 
  -3   6   3     1205.50     1258.04     16.13 o 
  -2   6   3     2916.85     2905.68     27.05 o 
  -1   6   3     1809.45     1745.12     17.44 o 
   0   6   3       16.05       10.90      2.14 o 
   1   6   3     1834.81     1801.34     16.93 o 
   2   6   3     2841.25     2787.60     22.24 o 
   3   6   3     1133.54     1166.70     13.50 o 
   4   6   3     1457.73     1473.69     32.10 o 
   5   6   3       32.34       29.94      6.05 o 
   6   6   3      232.43      210.72     12.16 o 
   7   6   3       85.26       94.14      9.32 o 
   8   6   3       42.40       34.00      7.64 o 
   9   6   3       24.76       14.08      7.76 o 
  -8   7   3       62.62       48.81      9.58 o 
  -7   7   3      120.13       91.63     10.78 o 
  -6   7   3      311.68      307.27     14.91 o 
  -5   7   3      122.56      130.14      9.44 o 
  -4   7   3      331.98      374.75     10.29 o 
  -3   7   3      574.35      545.08     10.98 o 
  -2   7   3      602.90      562.79     10.59 o 
  -1   7   3     4020.82     4058.65     33.11 o 
   0   7   3     1856.30     1725.69     17.80 o 
   1   7   3     3998.50     4022.04     32.40 o 
   2   7   3      606.97      569.79     13.15 o 
   3   7   3      605.14      569.55     14.26 o 
   4   7   3      333.88      346.88     12.23 o 
   5   7   3      103.29      100.29      8.94 o 
   6   7   3      288.58      274.60     13.72 o 
   7   7   3      118.25       94.06      9.71 o 
   8   7   3       61.28       56.46      9.04 o 
  -8   8   3        9.28        1.55      7.68 o 
  -7   8   3       85.93       85.89     11.13 o 
  -6   8   3       62.88       66.78      9.50 o 
  -5   8   3        0.78       -4.69      4.69 o 
  -4   8   3      581.72      573.07     16.19 o 
  -3   8   3      999.67      995.99     15.53 o 
  -2   8   3     2406.23     2369.18     25.70 o 
  -1   8   3      874.78      838.30     12.61 o 
   0   8   3     3000.75     2820.06     27.99 o 
   1   8   3      918.18      888.71     12.39 o 
   2   8   3     2427.68     2398.23     31.02 o 
   3   8   3      988.93      939.85     22.80 o 
   4   8   3      575.72      573.78     21.81 o 
   5   8   3        2.29       -2.56      4.77 o 
   6   8   3       61.59       52.76      7.94 o 
   7   8   3       84.98       66.49     10.09 o 
   8   8   3        9.82       -6.07      6.07 o 
  -7   9   3       41.71       16.86      8.21 o 
  -6   9   3      117.28      144.54     14.09 o 
  -5   9   3      172.35      164.85     13.16 o 
  -4   9   3      209.56      233.91     13.99 o 
  -3   9   3     1281.85     1342.08     19.45 o 
  -2   9   3      444.03      428.29     10.52 o 
  -1   9   3     1450.86     1447.13     17.97 o 
   0   9   3     1769.39     1780.40     23.08 o 
   1   9   3     1394.91     1378.60     17.13 o 
   2   9   3      448.81      447.25     15.31 o 
   3   9   3     1262.02     1355.31     27.86 o 
   4   9   3      215.19      202.55     13.61 o 
   5   9   3      176.02      169.55     13.26 o 
   6   9   3      110.27      121.13     12.87 o 
   7   9   3       45.25       27.89     10.28 o 
  -6  10   3       38.91       30.39      8.57 o 
  -5  10   3       34.03       39.83      9.64 o 
  -4  10   3      256.42      238.63     14.67 o 
  -3  10   3      487.35      492.23     25.53 o 
  -2  10   3      451.55      470.92     11.74 o 
  -1  10   3      499.77      497.65     10.87 o 
   0  10   3      551.25      584.57     11.51 o 
   1  10   3      500.30      505.54     16.52 o 
   2  10   3      435.45      448.47     16.39 o 
   3  10   3      496.99      496.89     17.63 o 
   4  10   3      243.01      211.00     14.48 o 
   5  10   3       38.88       36.90      8.53 o 
   6  10   3       37.72       45.75     11.08 o 
  -5  11   3       64.74       66.26     10.39 o 
  -4  11   3        5.04        7.45      6.75 o 
  -3  11   3       92.69       97.65     10.26 o 
  -2  11   3      257.36      252.35     12.46 o 
  -1  11   3      492.45      504.33     11.59 o 
   0  11   3      577.25      549.64     21.32 o 
   1  11   3      489.46      463.01     16.72 o 
   2  11   3      263.22      254.32     13.30 o 
   3  11   3       90.36      102.01     12.39 o 
   4  11   3        6.86        6.21      6.57 o 
   5  11   3       59.72       49.68      9.67 o 
  -4  12   3       64.87       57.32      9.86 o 
  -3  12   3      358.55      437.52     18.09 o 
  -2  12   3      167.19      160.62     12.57 o 
  -1  12   3      226.36      274.06     14.00 o 
   0  12   3      262.87      310.00     14.34 o 
   1  12   3      223.22      254.13     24.16 o 
   2  12   3      159.21      157.91     12.79 o 
   3  12   3      359.78      424.65     20.08 o 
   4  12   3       62.57       61.16      9.89 o 
  -2  13   3      143.63      148.16     14.60 o 
   0  13   3      343.17      364.91     30.91 o 
   1  13   3      146.23      145.14     12.81 o 
   2  13   3      144.95      166.78     13.83 o 
   0   0   4        9.98       -2.58      2.58 o 
   1   0   4     2674.25     2739.73     24.77 o 
   2   0   4     1106.57     1165.77     10.68 o 
   3   0   4     9075.49     8769.52     52.36 o 
   4   0   4      990.61      983.35     10.94 o 
   5   0   4     1240.75     1265.49     13.30 o 
   6   0   4       13.43       19.20      3.05 o 
   7   0   4       51.16       61.23      4.28 o 
   8   0   4        3.74       12.04      4.08 o 
   9   0   4       12.41       17.46      5.89 o 
  10   0   4        0.19       -2.43      6.38 o 
 -10   1   4        0.21        4.40      5.48 o 
  -9   1   4        4.69        0.41      4.37 o 
  -8   1   4       44.61       24.60      4.91 o 
  -7   1   4      183.56      181.68      6.57 o 
  -6   1   4     1578.40     1589.68     16.22 o 
  -5   1   4      168.68      164.88      4.94 o 
  -4   1   4       72.73       59.26      3.03 o 
  -3   1   4      752.52      760.60      8.64 o 
  -2   1   4     9628.57    10043.60     76.18 o 
  -1   1   4     1331.85     1446.11     14.56 o 
   0   1   4     7713.38     7657.06     61.89 o 
   1   1   4     1400.04     1506.08     16.83 o 
   2   1   4     9721.43    10292.34     70.59 o 
   3   1   4      762.86      776.24      9.43 o 
   4   1   4       65.72       44.39      3.61 o 
   5   1   4      179.52      184.92      5.67 o 
   6   1   4     1590.00     1610.51     16.56 o 
   7   1   4      184.37      194.63      6.81 o 
   8   1   4       45.43       23.64      4.34 o 
   9   1   4        4.37       -0.47      4.60 o 
  10   1   4        0.21       -3.76      6.16 o 
 -10   2   4        2.59        0.29      5.76 o 
  -9   2   4       82.00       51.28      6.59 o 
  -8   2   4       36.31       28.15      5.07 o 
  -7   2   4      192.08      219.16      8.56 o 
  -6   2   4       69.10       68.31      4.10 o 
  -5   2   4     1608.80     1611.24     17.21 o 
  -4   2   4      371.02      382.59      8.61 o 
  -3   2   4    17930.40    18053.03    115.00 o 
  -2   2   4     2984.89     3027.46     29.85 o 
  -1   2   4    10609.28    10612.74     77.72 o 
   0   2   4     7418.82     7454.59     61.51 o 
   1   2   4    10439.67    10431.32     84.77 o 
   2   2   4     2981.54     3063.36     29.72 o 
   3   2   4    17974.20    18046.17    114.78 o 
   4   2   4      369.35      385.16      6.74 o 
   5   2   4     1607.26     1620.58     16.10 o 
   6   2   4       74.86       76.11      4.35 o 
   7   2   4      197.07      212.19      9.11 o 
   8   2   4       37.07       36.41      6.04 o 
   9   2   4       85.12       67.85      6.57 o 
  10   2   4        2.51       -2.92      5.80 o 
 -10   3   4       22.41       16.80      9.40 o 
  -9   3   4       36.23       25.00      8.94 o 
  -8   3   4       34.53       20.95      5.04 o 
  -7   3   4       13.33        6.18      3.94 o 
  -6   3   4     1842.38     1800.58     24.12 o 
  -5   3   4      586.47      646.96     11.02 o 
  -4   3   4      498.33      491.86     10.72 o 
  -3   3   4     2685.50     2724.61     29.40 o 
  -2   3   4     6728.32     6904.07     60.64 o 
  -1   3   4     4321.35     4299.16     35.39 o 
   0   3   4    12830.83    13234.79     89.83 o 
   1   3   4     4325.78     4258.81     38.07 o 
   2   3   4     6792.33     7004.82     77.81 o 
   3   3   4     2673.53     2717.54     23.23 o 
   4   3   4      508.26      491.47      7.39 o 
   5   3   4      557.79      624.71      9.62 o 
   6   3   4     1855.43     1806.05     24.72 o 
   7   3   4       13.95       12.98      4.51 o 
   8   3   4       31.55       19.73      5.00 o 
   9   3   4       36.93       35.63      6.48 o 
  10   3   4       22.43       28.77      6.74 o 
  -9   4   4       58.64       51.82      8.34 o 
  -8   4   4       95.64      121.34      9.39 o 
  -7   4   4      156.97      204.18      8.37 o 
  -6   4   4       80.25       81.58      5.75 o 
  -5   4   4      632.70      611.38     11.80 o 
  -4   4   4      452.96      515.32     11.20 o 
  -3   4   4     5614.60     5537.45     48.43 o 
  -2   4   4     3847.67     3898.45     32.22 o 
  -1   4   4     1724.37     1629.08     14.90 o 
   0   4   4     5571.37     5870.20     40.50 o 
   1   4   4     1642.71     1569.45     14.81 o 
   2   4   4     3758.64     3818.00     37.13 o 
   3   4   4     5747.07     5724.07     56.88 o 
   4   4   4      433.48      499.20      8.25 o 
   5   4   4      672.28      642.61     14.97 o 
   6   4   4       84.74       94.52      9.11 o 
   7   4   4      155.91      217.95     11.96 o 
   8   4   4       92.83      140.11      9.73 o 
   9   4   4       60.23       70.52      8.10 o 
  -9   5   4       22.48       10.45      8.92 o 
  -8   5   4       35.50       27.98      8.43 o 
  -7   5   4      172.99      178.18      9.41 o 
  -6   5   4     1662.41     1606.50     21.77 o 
  -5   5   4      744.52      747.69     13.36 o 
  -4   5   4      827.33      853.57     13.48 o 
  -3   5   4      256.77      232.26      6.80 o 
  -2   5   4     2306.40     2315.48     22.68 o 
  -1   5   4      263.44      194.92      5.12 o 
   0   5   4     5409.30     5324.08     38.30 o 
   1   5   4      275.86      207.11      4.41 o 
   2   5   4     2347.89     2382.80     21.85 o 
   3   5   4      263.14      262.23      5.75 o 
   4   5   4      833.05      804.04     18.67 o 
   5   5   4      721.01      714.05     16.65 o 
   6   5   4     1680.07     1657.23     27.62 o 
   7   5   4      167.80      184.58     11.78 o 
   8   5   4       36.30       20.74      6.70 o 
   9   5   4       22.08       10.35      6.11 o 
  -9   6   4       11.69       27.48      8.88 o 
  -8   6   4       18.42       29.51      8.23 o 
  -7   6   4       25.51       28.85      7.64 o 
  -6   6   4        5.02        9.19      4.47 o 
  -5   6   4     1147.95     1069.85     16.63 o 
  -4   6   4      531.65      575.86     11.41 o 
  -3   6   4     5471.69     5492.83     46.39 o 
  -2   6   4     1609.29     1484.29     17.66 o 
  -1   6   4     2359.74     2373.47     28.21 o 
   0   6   4        4.23        2.94      1.83 o 
   1   6   4     2431.56     2438.36     21.00 o 
   2   6   4     1645.51     1569.45     17.40 o 
   3   6   4     5527.25     5654.52     73.61 o 
   4   6   4      529.95      579.63     14.72 o 
   5   6   4     1159.80     1080.97     21.71 o 
   6   6   4        6.23       -3.88      4.53 o 
   7   6   4       27.18       18.40      6.39 o 
   8   6   4       18.82       33.08      7.42 o 
   9   6   4       13.03       14.78      6.25 o 
  -8   7   4        2.87        5.73      6.80 o 
  -7   7   4       95.90      101.75     12.15 o 
  -6   7   4      159.58      138.55     12.07 o 
  -5   7   4      489.07      557.64     13.73 o 
  -4   7   4      406.42      411.72     10.08 o 
  -3   7   4      297.11      310.58      8.58 o 
  -2   7   4     3621.39     3590.25     33.28 o 
  -1   7   4     1829.14     1666.79     17.75 o 
   0   7   4     4895.78     4859.21     37.87 o 
   1   7   4     1739.68     1610.37     16.85 o 
   2   7   4     3603.65     3587.48     29.28 o 
   3   7   4      295.07      298.54     15.48 o 
   4   7   4      434.03      428.19     13.39 o 
   5   7   4      507.50      572.09     16.09 o 
   6   7   4      172.00      170.71     11.55 o 
   7   7   4       97.95      100.56      9.96 o 
   8   7   4        2.89        3.05      6.23 o 
  -8   8   4        0.09       -6.55      6.55 o 
  -7   8   4        2.15        6.70      7.03 o 
  -6   8   4       60.60       62.97      9.65 o 
  -5   8   4      179.31      151.85     12.21 o 
  -4   8   4     1239.83     1293.40     18.91 o 
  -3   8   4      325.60      319.80      9.33 o 
  -2   8   4     2522.32     2553.09     27.21 o 
  -1   8   4      505.63      518.99     10.01 o 
   0   8   4      225.69      213.13      6.82 o 
   1   8   4      555.44      592.73     14.51 o 
   2   8   4     2599.39     2594.60     38.09 o 
   3   8   4      328.62      329.43     13.38 o 
   4   8   4     1241.87     1305.81     24.39 o 
   5   8   4      174.49      144.29     12.97 o 
   6   8   4       57.80       58.21      8.08 o 
   7   8   4        2.46       -2.62      5.51 o 
   8   8   4        0.25        0.74      6.07 o 
  -7   9   4       61.57       73.73     11.14 o 
  -6   9   4      115.15      109.56     11.96 o 
  -5   9   4      150.77      196.90     14.05 o 
  -4   9   4       12.46       14.91      6.55 o 
  -3   9   4      184.90      193.75      8.42 o 
  -2   9   4      420.55      424.07     10.51 o 
  -1   9   4     2602.42     2577.32     25.93 o 
   0   9   4      221.84      243.18      7.46 o 
   1   9   4     2579.85     2509.59     29.57 o 
   2   9   4      417.03      413.05     15.00 o 
   3   9   4      175.55      180.07     14.93 o 
   4   9   4       15.33       12.36      6.37 o 
   5   9   4      155.32      170.50     13.37 o 
   6   9   4      110.33      104.81     15.99 o 
   7   9   4       63.45       72.18     11.00 o 
  -6  10   4       23.36       20.17      8.92 o 
  -5  10   4      111.69      103.60     11.18 o 
  -4  10   4      140.23      179.93     13.29 o 
  -3  10   4      230.15      198.49     12.38 o 
  -2  10   4      679.24      744.12     14.54 o 
  -1  10   4       17.72       14.58      4.01 o 
   0  10   4       22.28       20.12      4.94 o 
   1  10   4       20.64       15.81      5.67 o 
   2  10   4      688.92      750.25     20.55 o 
   3  10   4      205.86      193.68     13.46 o 
   4  10   4      148.71      163.28     13.24 o 
   5  10   4      103.82      107.27     11.88 o 
   6  10   4       24.64       23.00      8.12 o 
  -5  11   4       84.00      100.78     11.73 o 
  -4  11   4        5.55        2.70      6.39 o 
  -3  11   4       33.51       36.89      7.83 o 
  -2  11   4       38.15       37.16      6.56 o 
  -1  11   4      440.45      443.79     13.83 o 
   0  11   4        1.25        4.71      5.65 o 
   1  11   4      443.57      439.33     16.19 o 
   2  11   4       39.37       41.42      7.99 o 
   3  11   4       35.55       15.46      7.56 o 
   4  11   4        5.65       13.59      7.06 o 
   5  11   4       80.11      111.94     12.21 o 
  -4  12   4       51.77       71.61     10.46 o 
  -3  12   4       61.67       68.27      9.89 o 
  -2  12   4      402.67      422.32     16.80 o 
  -1  12   4       14.73        8.59     12.02 o 
   0  12   4       45.89       53.14      8.46 o 
   1  12   4       13.11       14.07      7.96 o 
   2  12   4      397.42      429.40     20.70 o 
   3  12   4       56.03       60.58      9.67 o 
   4  12   4       49.11       55.45      9.89 o 
   0  13   4       23.53       14.91      9.23 o 
   1  13   4      328.94      365.75     16.82 o 
   2  13   4       46.43       28.76      8.33 o 
   1   0   5     1798.08     1967.92     18.83 o 
   2   0   5     8315.81     8081.98     53.35 o 
   3   0   5      233.40      263.42      4.86 o 
   4   0   5     3412.20     3560.28     25.43 o 
   5   0   5       28.90       29.20      2.88 o 
   6   0   5       10.34        3.68      2.61 o 
   7   0   5       42.86       29.36      3.83 o 
   8   0   5      167.97      192.63      8.22 o 
   9   0   5        6.00        2.97      5.09 o 
  10   0   5       29.29       18.14      7.66 o 
 -10   1   5       11.98        5.41      7.84 o 
  -9   1   5       22.67       22.71      5.53 o 
  -8   1   5        6.15        2.39      4.40 o 
  -7   1   5      426.79      381.23      9.57 o 
  -6   1   5       78.89       80.70      4.42 o 
  -5   1   5     1076.03     1087.16     11.83 o 
  -4   1   5      367.78      340.84      5.95 o 
  -3   1   5      887.28      986.88      9.78 o 
  -2   1   5     9028.50     9366.51     71.39 o 
  -1   1   5    35247.44    34292.16    419.00 o 
   0   1   5     8511.06     8630.42     69.88 o 
   1   1   5    35135.61    34916.86    256.77 o 
   2   1   5     9015.00     9472.06     66.00 o 
   3   1   5      878.55      991.61     11.87 o 
   4   1   5      359.33      338.81      6.38 o 
   5   1   5     1048.25     1044.03     12.67 o 
   6   1   5       76.65       74.46      4.37 o 
   7   1   5      424.31      375.54      8.62 o 
   8   1   5        6.07        2.20      3.47 o 
   9   1   5       23.67       14.29      5.37 o 
  10   1   5       11.95       14.07      7.28 o 
 -10   2   5       12.35        0.15      6.55 o 
  -9   2   5       53.51       52.29      7.01 o 
  -8   2   5      104.90      116.82      8.49 o 
  -7   2   5      390.22      374.00     11.59 o 
  -6   2   5      491.39      465.57      8.72 o 
  -5   2   5      452.33      451.13      7.12 o 
  -4   2   5     8323.34     8427.04     51.25 o 
  -3   2   5     1032.13     1116.76     12.12 o 
  -2   2   5    12098.28    11744.44     97.58 o 
  -1   2   5     1855.75     1906.03     17.42 o 
   0   2   5      410.16      497.84      7.66 o 
   1   2   5     1849.21     1905.38     19.81 o 
   2   2   5    12036.94    11823.30     96.89 o 
   3   2   5     1009.76     1068.79     16.93 o 
   4   2   5     8198.09     8351.71     57.88 o 
   5   2   5      440.52      439.99      8.25 o 
   6   2   5      491.47      468.70      9.15 o 
   7   2   5      390.80      355.42     10.55 o 
   8   2   5       97.84      120.93      7.80 o 
   9   2   5       53.32       57.56      8.16 o 
  10   2   5       12.60       -6.11      6.11 o 
  -9   3   5       40.13       28.76      5.91 o 
  -8   3   5       31.44       19.63      4.91 o 
  -7   3   5      661.86      610.92     13.49 o 
  -6   3   5      138.97      174.34      8.42 o 
  -5   3   5     1871.41     1865.46     20.79 o 
  -4   3   5       71.18       83.94      4.58 o 
  -3   3   5       44.87       67.84      5.50 o 
  -2   3   5     2522.61     2544.43     26.93 o 
  -1   3   5    18107.57    18130.34    146.59 o 
   0   3   5     7356.62     7362.30     56.71 o 
   1   3   5    18109.29    18375.57    155.95 o 
   2   3   5     2532.11     2540.57     27.18 o 
   3   3   5       42.40       66.34      4.96 o 
   4   3   5       59.76       67.23      3.61 o 
   5   3   5     1852.90     1855.01     22.78 o 
   6   3   5      134.09      165.85      9.71 o 
   7   3   5      655.32      609.54     13.63 o 
   8   3   5       30.26       17.39      6.59 o 
   9   3   5       40.65       31.64      6.17 o 
  -9   4   5       30.84       12.47      7.34 o 
  -8   4   5      190.81      185.95     10.16 o 
  -7   4   5       18.88       13.44      4.18 o 
  -6   4   5       83.16       67.72      6.15 o 
  -5   4   5      359.20      406.71     10.49 o 
  -4   4   5     3951.53     3797.12     37.31 o 
  -3   4   5     2418.04     2348.01     25.13 o 
  -2   4   5     8883.15     8924.59     71.19 o 
  -1   4   5     1770.15     1865.71     17.66 o 
   0   4   5     1147.58     1156.86     10.79 o 
   1   4   5     1663.35     1780.87     15.37 o 
   2   4   5     8960.15     9054.38     78.01 o 
   3   4   5     2419.84     2363.50     28.39 o 
   4   4   5     3883.70     3846.04     41.89 o 
   5   4   5      375.26      394.73     12.18 o 
   6   4   5       85.21       76.90      7.49 o 
   7   4   5       20.95       14.66      5.68 o 
   8   4   5      182.67      195.94     11.25 o 
   9   4   5       29.50       31.62      6.75 o 
  -9   5   5       27.44       25.48      8.21 o 
  -8   5   5       25.05       26.79      8.14 o 
  -7   5   5      156.48      142.44     10.61 o 
  -6   5   5      277.63      304.67     10.82 o 
  -5   5   5      702.88      728.44     13.43 o 
  -4   5   5      493.73      529.40     10.80 o 
  -3   5   5       30.74       34.48      3.69 o 
  -2   5   5      482.29      470.37      8.82 o 
  -1   5   5     7189.12     7020.26     49.74 o 
   0   5   5     4681.42     4199.35     31.56 o 
   1   5   5     7175.21     7119.87     45.89 o 
   2   5   5      515.17      511.17      7.84 o 
   3   5   5       35.37       37.98      4.70 o 
   4   5   5      468.39      513.20     24.75 o 
   5   5   5      693.06      710.60     16.80 o 
   6   5   5      288.63      320.43     18.61 o 
   7   5   5      152.46      123.52     10.02 o 
   8   5   5       25.04        8.72      6.10 o 
   9   5   5       28.33       28.21      9.28 o 
  -9   6   5       31.19       18.03      8.14 o 
  -8   6   5       27.83       17.72      7.85 o 
  -7   6   5      157.93      132.22     12.23 o 
  -6   6   5        4.69        6.31      4.30 o 
  -5   6   5       89.62       89.66      6.16 o 
  -4   6   5      706.84      670.70     12.47 o 
  -3   6   5     1432.11     1482.99     18.62 o 
  -2   6   5     1844.30     1749.48     19.71 o 
  -1   6   5      904.74      909.60     11.79 o 
   0   6   5       11.09        5.27      1.99 o 
   1   6   5      927.69      934.42     10.42 o 
   2   6   5     1879.77     1797.55     16.71 o 
   3   6   5     1501.51     1537.42     25.85 o 
   4   6   5      716.94      676.26     20.73 o 
   5   6   5       98.29      108.72      8.56 o 
   6   6   5        5.83       -1.20      4.59 o 
   7   6   5      162.97      181.25     12.06 o 
   8   6   5       27.64       40.10      7.89 o 
   9   6   5       33.05       24.59      9.15 o 
  -8   7   5      134.32      133.95     13.54 o 
  -7   7   5       23.32       11.16      7.07 o 
  -6   7   5      549.39      523.49     19.09 o 
  -5   7   5      202.90      221.35      8.96 o 
  -4   7   5      108.69      126.94      9.47 o 
  -3   7   5       24.96       22.83      3.88 o 
  -2   7   5      598.92      618.78     11.46 o 
  -1   7   5     1758.74     1786.32     18.92 o 
   0   7   5     3076.42     2948.62     25.90 o 
   1   7   5     1814.64     1859.35     18.11 o 
   2   7   5      624.45      637.01     12.23 o 
   3   7   5       26.65       26.37      4.99 o 
   4   7   5      108.96      113.20      8.58 o 
   5   7   5      229.36      242.63     11.99 o 
   6   7   5      584.13      636.60     18.10 o 
   7   7   5       29.08       16.67      6.68 o 
   8   7   5      138.65      165.19     12.69 o 
  -8   8   5        6.97        9.76      7.63 o 
  -7   8   5        6.35        1.40      6.58 o 
  -6   8   5       29.39       29.63      8.02 o 
  -5   8   5      257.95      255.19     12.03 o 
  -4   8   5      471.37      446.44     11.24 o 
  -3   8   5     1118.15     1151.04     17.36 o 
  -2   8   5      935.42      916.33     14.76 o 
  -1   8   5      455.15      471.43      9.47 o 
   0   8   5      515.91      485.04      9.33 o 
   1   8   5      442.38      444.15      8.65 o 
   2   8   5      929.03      888.45     20.48 o 
   3   8   5     1169.39     1213.34     25.20 o 
   4   8   5      498.14      444.93     14.72 o 
   5   8   5      276.90      262.52     12.43 o 
   6   8   5       31.13       25.41      6.64 o 
   7   8   5        6.27        4.73      7.08 o 
   8   8   5        6.96        0.61      6.44 o 
  -7   9   5       61.09       35.33      9.66 o 
  -6   9   5      139.28      194.65     15.10 o 
  -5   9   5       76.39       63.62      9.35 o 
  -4   9   5      258.62      315.86     17.76 o 
  -3   9   5      300.67      272.02      9.21 o 
  -2   9   5      226.65      220.77      8.32 o 
  -1   9   5     1171.11     1182.67     16.26 o 
   0   9   5     1927.90     1874.50     20.77 o 
   1   9   5     1221.20     1219.88     41.64 o 
   2   9   5      224.18      228.37     16.36 o 
   3   9   5      308.79      274.69     13.30 o 
   4   9   5      250.41      301.28     14.26 o 
   5   9   5       76.65       64.20      9.37 o 
   6   9   5      144.48      157.64     13.10 o 
   7   9   5       57.80       70.41      9.62 o 
  -6  10   5       19.48       20.71      8.33 o 
  -5  10   5       39.66       55.16      9.32 o 
  -4  10   5      293.94      289.74     14.75 o 
  -3  10   5      653.36      685.36     20.44 o 
  -2  10   5      336.74      332.93     10.15 o 
  -1  10   5      342.49      342.93      9.44 o 
   0  10   5      446.70      438.04     10.96 o 
   1  10   5      335.07      315.07     13.71 o 
   2  10   5      332.48      324.76     14.30 o 
   3  10   5      639.75      650.06     25.78 o 
   4  10   5      303.31      275.94     14.80 o 
   5  10   5       39.63       37.19      8.76 o 
   6  10   5       18.27       12.27      7.64 o 
  -5  11   5       44.27       32.28      9.17 o 
  -4  11   5       85.66      107.12     11.40 o 
  -3  11   5       65.12       54.63      8.67 o 
  -2  11   5      202.28      228.99      9.82 o 
  -1  11   5      378.69      386.64     11.27 o 
   0  11   5     1073.42     1086.97     24.87 o 
   1  11   5      393.44      388.52     15.54 o 
   2  11   5      200.86      228.06     14.57 o 
   3  11   5       65.09       61.71      9.13 o 
   4  11   5       77.88       78.90     10.59 o 
   5  11   5       48.03       36.71      9.12 o 
  -4  12   5       18.67       24.05      8.35 o 
  -3  12   5      230.28      256.08     14.91 o 
  -2  12   5       22.03       19.42      8.19 o 
  -1  12   5      138.13      158.00     14.01 o 
   0  12   5      118.09      123.57     11.21 o 
   1  12   5      142.27      145.74     12.27 o 
   2  12   5       20.85        9.96     11.53 o 
   3  12   5      228.79      248.96     16.73 o 
   4  12   5       21.00       21.40      7.86 o 
   0  13   5      452.98      510.86     19.09 o 
   1  13   5       66.20       84.88     13.51 o 
   2  13   5       95.49       73.54     11.77 o 
   0   0   6      360.49      336.68      9.11 o 
   1   0   6     6427.24     6363.89     48.51 o 
   2   0   6      206.55      195.83      4.44 o 
   3   0   6    13776.86    13855.57     84.70 o 
   4   0   6      327.65      317.53      8.13 o 
   5   0   6     2099.12     2077.05     18.26 o 
   6   0   6      276.01      262.03      6.68 o 
   7   0   6       24.57       13.86      3.26 o 
   8   0   6       13.92       23.44      5.23 o 
   9   0   6        1.70       11.33      5.97 o 
  10   0   6        3.84        0.81      6.79 o 
 -10   1   6        0.34       -4.12      5.81 o 
  -9   1   6        5.54       -1.77      5.49 o 
  -8   1   6        6.41        7.92      4.65 o 
  -7   1   6        2.66        3.74      3.78 o 
  -6   1   6      105.45      119.17      5.11 o 
  -5   1   6      708.90      726.53      9.44 o 
  -4   1   6     1147.17     1103.53     10.84 o 
  -3   1   6     1754.37     1714.41     15.35 o 
  -2   1   6     2861.92     3100.95     29.67 o 
  -1   1   6       63.07       61.89      2.93 o 
   0   1   6    37373.25    35661.75    279.41 o 
   1   1   6       79.28       75.25      2.99 o 
   2   1   6     2945.80     3132.55     27.24 o 
   3   1   6     1786.13     1727.62     18.36 o 
   4   1   6     1135.53     1065.54     11.80 o 
   5   1   6      724.23      736.31     12.97 o 
   6   1   6      104.60      117.28      5.56 o 
   7   1   6        3.20        4.63      3.23 o 
   8   1   6        7.06        1.28      3.70 o 
   9   1   6        6.05        2.06      5.51 o 
  10   1   6        0.32        5.32      6.96 o 
 -10   2   6        3.53        1.11      5.53 o 
  -9   2   6       16.62        8.00      5.42 o 
  -8   2   6       91.94       73.59      7.15 o 
  -7   2   6       17.80       35.97      5.45 o 
  -6   2   6      899.91      907.92     17.15 o 
  -5   2   6      719.99      709.65      8.99 o 
  -4   2   6      935.13      996.34     10.30 o 
  -3   2   6     6178.13     6309.93     47.36 o 
  -2   2   6     4469.26     4658.05     43.69 o 
  -1   2   6     3890.84     4008.01     33.20 o 
   0   2   6     6880.21     7018.41     53.49 o 
   1   2   6     4110.03     4164.83     40.84 o 
   2   2   6     4486.08     4759.75     43.08 o 
   3   2   6     6422.16     6452.05     51.47 o 
   4   2   6      965.25     1024.75     11.59 o 
   5   2   6      755.72      744.61     11.54 o 
   6   2   6      928.33      922.82     15.86 o 
   7   2   6       18.09       32.73      4.91 o 
   8   2   6       96.81       98.63      6.89 o 
   9   2   6       18.62       14.73      5.73 o 
  10   2   6        3.53       -2.06      7.93 o 
  -9   3   6       78.19       67.46      8.58 o 
  -8   3   6       69.77       51.26      6.18 o 
  -7   3   6       76.70       73.03      6.69 o 
  -6   3   6      200.51      206.50      8.63 o 
  -5   3   6      629.12      592.35     13.78 o 
  -4   3   6      481.39      522.37     11.20 o 
  -3   3   6     2642.76     2793.02     31.00 o 
  -2   3   6     3343.95     3477.71     36.78 o 
  -1   3   6     4099.54     4067.11     34.25 o 
   0   3   6    28262.71    28559.38    258.05 o 
   1   3   6     4199.79     4124.49     34.16 o 
   2   3   6     3247.70     3303.30     33.84 o 
   3   3   6     2691.26     2864.99     33.38 o 
   4   3   6      505.02      521.13      8.06 o 
   5   3   6      658.27      623.81     14.20 o 
   6   3   6      199.64      196.61      9.28 o 
   7   3   6       72.01       69.85      6.85 o 
   8   3   6       66.97       50.38      6.54 o 
   9   3   6       78.33       74.32      7.88 o 
  -9   4   6       50.70       43.41      9.00 o 
  -8   4   6        9.72        3.24      4.73 o 
  -7   4   6        4.83        8.02      4.62 o 
  -6   4   6      368.39      337.74     10.69 o 
  -5   4   6      896.17      884.55     17.03 o 
  -4   4   6       79.66       92.54      6.68 o 
  -3   4   6     5263.26     5253.17     50.87 o 
  -2   4   6     3512.63     3808.80     35.09 o 
  -1   4   6     5938.96     5893.78     48.25 o 
   0   4   6     5437.96     5729.65     39.65 o 
   1   4   6     5793.36     5790.36     42.79 o 
   2   4   6     3632.14     3902.39     39.13 o 
   3   4   6     5175.00     5238.66     68.58 o 
   4   4   6       84.28       84.31      9.03 o 
   5   4   6      884.76      867.53     17.80 o 
   6   4   6      366.87      332.85     13.28 o 
   7   4   6        4.76       13.13      4.94 o 
   8   4   6       10.19        2.03      4.83 o 
   9   4   6       49.59       40.67      6.92 o 
  -9   5   6       36.31       25.88      8.71 o 
  -8   5   6      110.15       84.29     10.71 o 
  -7   5   6       44.49       36.09      6.18 o 
  -6   5   6      191.54      190.78      8.60 o 
  -5   5   6      422.83      413.90     11.25 o 
  -4   5   6      848.47      864.40     14.97 o 
  -3   5   6     1314.55     1293.87     17.70 o 
  -2   5   6     1324.93     1341.19     16.15 o 
  -1   5   6     1040.84      874.59     11.00 o 
   0   5   6     5034.60     5071.78     37.10 o 
   1   5   6     1040.09      878.00      9.33 o 
   2   5   6     1424.52     1402.91     16.76 o 
   3   5   6     1297.50     1309.62     20.41 o 
   4   5   6      845.59      853.44     17.23 o 
   5   5   6      451.04      451.81     13.49 o 
   6   5   6      178.64      175.64     10.89 o 
   7   5   6       40.56       17.98      5.96 o 
   8   5   6      105.36       95.19      8.81 o 
   9   5   6       35.43       42.43      7.30 o 
  -9   6   6       27.18       39.86      9.39 o 
  -8   6   6       34.32       20.23     12.04 o 
  -7   6   6       20.89       32.39      6.91 o 
  -6   6   6      164.32      162.47      9.15 o 
  -5   6   6      145.09      146.85      7.38 o 
  -4   6   6      362.62      411.22     10.13 o 
  -3   6   6     1362.53     1358.57     17.80 o 
  -2   6   6     1224.28     1136.81     15.27 o 
  -1   6   6     2126.89     2127.54     20.22 o 
   0   6   6       32.04       28.26      2.81 o 
   1   6   6     2076.69     2091.22     17.90 o 
   2   6   6     1208.24     1113.24     13.60 o 
   3   6   6     1348.41     1358.47     21.85 o 
   4   6   6      367.86      421.88     12.81 o 
   5   6   6      151.54      156.31     10.11 o 
   6   6   6      164.47      165.54     10.94 o 
   7   6   6       22.83       32.17      6.81 o 
   8   6   6       36.84       25.18      7.18 o 
   9   6   6       27.07       39.47      7.49 o 
  -8   7   6       53.25       39.88      9.80 o 
  -7   7   6       11.93       10.93      7.03 o 
  -6   7   6       88.51       77.69      7.45 o 
  -5   7   6      260.99      300.55     15.17 o 
  -4   7   6      514.07      513.00     11.57 o 
  -3   7   6      244.47      258.48      8.14 o 
  -2   7   6      846.46      874.62     13.85 o 
  -1   7   6     1378.16     1338.92     15.89 o 
   0   7   6     3877.39     3912.19     32.07 o 
   1   7   6     1410.59     1407.33     15.20 o 
   2   7   6      893.00      898.22     17.32 o 
   3   7   6      224.63      227.73      9.81 o 
   4   7   6      526.06      496.48     14.56 o 
   5   7   6      260.43      285.78     14.52 o 
   6   7   6       93.80       92.62      9.35 o 
   7   7   6       10.77       -2.45      6.60 o 
   8   7   6       53.11       38.46      9.81 o 
  -8   8   6       52.13       69.98     12.02 o 
  -7   8   6       45.70       55.85     10.01 o 
  -6   8   6       19.90       13.93      9.54 o 
  -5   8   6      347.09      371.74     12.21 o 
  -4   8   6      309.63      383.29     10.60 o 
  -3   8   6     1054.42     1039.80     16.63 o 
  -2   8   6     1162.43     1127.28     16.71 o 
  -1   8   6     1361.52     1360.29     16.84 o 
   0   8   6       73.30       68.41      4.55 o 
   1   8   6     1360.49     1379.29     19.13 o 
   2   8   6     1155.60     1074.93     23.67 o 
   3   8   6     1079.78     1091.20     21.82 o 
   4   8   6      319.68      370.02     13.10 o 
   5   8   6      362.74      358.27     13.89 o 
   6   8   6       17.15       20.83      6.53 o 
   7   8   6       46.34       51.59      8.40 o 
   8   8   6       49.54       63.68      9.44 o 
  -7   9   6       25.98       43.34      9.43 o 
  -6   9   6       35.16       35.88      8.85 o 
  -5   9   6      130.71      157.81     13.58 o 
  -4   9   6      215.48      227.36     10.62 o 
  -3   9   6       36.99       36.74      5.00 o 
  -2   9   6      911.27      889.53     15.34 o 
  -1   9   6      845.12      867.19     13.75 o 
   0   9   6     2445.96     2504.96     25.26 o 
   1   9   6      865.92      872.25     21.94 o 
   2   9   6      928.21      900.34     21.87 o 
   3   9   6       32.50       31.64      6.99 o 
   4   9   6      218.81      230.89     13.73 o 
   5   9   6      127.96      150.56     11.10 o 
   6   9   6       40.51       32.12      9.48 o 
   7   9   6       24.65       17.34      7.11 o 
  -6  10   6       31.44       24.25      8.18 o 
  -5  10   6       86.17       66.61      9.86 o 
  -4  10   6      373.30      412.61     16.82 o 
  -3  10   6      446.03      454.68     12.16 o 
  -2  10   6      428.51      492.30     12.13 o 
  -1  10   6      460.26      472.10     10.89 o 
   0  10   6        2.37        1.55      5.25 o 
   1  10   6      475.50      449.69     16.15 o 
   2  10   6      417.91      466.13     26.92 o 
   3  10   6      452.82      435.79     17.16 o 
   4  10   6      366.77      401.01     17.03 o 
   5  10   6       85.46       60.34      9.73 o 
   6  10   6       32.28       26.12      9.17 o 
  -5  11   6       27.41       27.18      8.46 o 
  -4  11   6       97.41       89.95     10.72 o 
  -3  11   6       48.37       48.91      7.31 o 
  -2  11   6       95.46      114.35      7.74 o 
  -1  11   6      548.53      580.90     19.37 o 
   0  11   6      697.52      689.43     20.06 o 
   1  11   6      550.93      603.90     18.99 o 
   2  11   6       95.79      125.47     11.31 o 
   3  11   6       49.84       59.87      9.21 o 
   4  11   6      106.60      113.32     16.48 o 
   5  11   6       28.14       37.75      9.29 o 
  -4  12   6       84.38       90.56     11.41 o 
  -3  12   6       37.83       24.86      8.66 o 
  -2  12   6       74.81      106.18     11.15 o 
  -1  12   6       62.48       77.24     10.57 o 
   0  12   6       38.42       39.05      7.93 o 
   1  12   6       68.03       59.58      9.03 o 
   2  12   6       83.28      114.87     11.56 o 
   3  12   6       40.79       30.46      8.10 o 
   4  12   6       85.32       94.80     11.51 o 
  -1  13   6       12.00       10.30     13.74 o 
   0  13   6       11.75       10.52      6.88 o 
   1  13   6       13.75       13.21      7.42 o 
   1   0   7    18972.01    19420.37    199.39 o 
   2   0   7    10139.54    10105.58     66.28 o 
   3   0   7     2743.70     3079.60     24.33 o 
   4   0   7     3075.98     3097.61     24.51 o 
   5   0   7        2.36        2.82      2.21 o 
   6   0   7        5.19        3.82      2.62 o 
   7   0   7      116.88      110.97      5.56 o 
   8   0   7        8.63        1.97      4.90 o 
   9   0   7       86.61       70.04      8.63 o 
  10   0   7       42.59       54.43      9.62 o 
 -10   1   7        6.50       -4.04      6.60 o 
  -9   1   7        0.90        2.10      5.58 o 
  -8   1   7       11.47       24.34      5.55 o 
  -7   1   7       32.61       39.85      5.58 o 
  -6   1   7      383.78      329.02      7.15 o 
  -5   1   7      990.86     1023.86     11.47 o 
  -4   1   7     4038.69     4082.76     31.54 o 
  -3   1   7      242.86      253.56      6.41 o 
  -2   1   7     1301.70     1238.83     12.71 o 
  -1   1   7    11401.92    11383.48     78.44 o 
   0   1   7      285.97      258.73      7.01 o 
   1   1   7    11474.33    11538.32     78.70 o 
   2   1   7     1411.35     1339.13     13.40 o 
   3   1   7      251.34      273.16      5.81 o 
   4   1   7     4124.46     4190.79     30.75 o 
   5   1   7     1007.24     1043.10     12.68 o 
   6   1   7      393.79      338.01      7.57 o 
   7   1   7       40.48       45.77      4.89 o 
   8   1   7       10.80       18.70      4.97 o 
   9   1   7        1.05       -0.65      6.24 o 
  10   1   7        7.29        7.94      7.15 o 
 -10   2   7       11.79       13.53     10.17 o 
  -9   2   7       83.01       77.91      8.71 o 
  -8   2   7       17.02       20.58      5.90 o 
  -7   2   7      171.58      153.31      9.86 o 
  -6   2   7      221.89      266.08     10.55 o 
  -5   2   7      731.33      723.92     10.30 o 
  -4   2   7     1778.01     1847.89     17.82 o 
  -3   2   7      132.28      138.27      4.32 o 
  -2   2   7     5867.43     5892.32     52.75 o 
  -1   2   7     2336.14     2355.80     23.38 o 
   0   2   7     9241.25     9770.64     72.84 o 
   1   2   7     2339.06     2367.92     27.77 o 
   2   2   7     5710.76     5708.91     47.36 o 
   3   2   7      119.34      120.63      5.31 o 
   4   2   7     1843.64     1839.82     18.99 o 
   5   2   7      771.71      763.72     10.29 o 
   6   2   7      233.09      261.36      8.68 o 
   7   2   7      189.08      159.52      8.23 o 
   8   2   7       18.45       20.93      4.71 o 
   9   2   7       85.19       61.30      7.46 o 
  10   2   7       11.79       21.47     12.14 o 
  -9   3   7        5.09        1.37      5.67 o 
  -8   3   7       44.93       41.10      6.79 o 
  -7   3   7       58.63       59.00      7.15 o 
  -6   3   7      113.75      105.20      7.98 o 
  -5   3   7      815.73      797.80     16.32 o 
  -4   3   7     3209.80     3110.53     34.49 o 
  -3   3   7     3214.99     3423.97     36.60 o 
  -2   3   7     3459.25     3396.03     38.19 o 
  -1   3   7     7272.25     7451.65     59.11 o 
   0   3   7       47.30       85.55      3.36 o 
   1   3   7     7517.77     7703.20     59.05 o 
   2   3   7     3460.34     3379.11     34.31 o 
   3   3   7     3256.59     3482.22     36.30 o 
   4   3   7     3268.99     3193.23     33.26 o 
   5   3   7      824.05      815.45     15.20 o 
   6   3   7      114.25      120.63      7.80 o 
   7   3   7       67.35       75.17      7.06 o 
   8   3   7       46.82       55.43      6.80 o 
   9   3   7        4.64        3.93      4.90 o 
  -9   4   7       25.54       29.40      7.64 o 
  -8   4   7       38.74       37.13      7.06 o 
  -7   4   7       82.72       83.67      7.38 o 
  -6   4   7       16.56       24.43      5.38 o 
  -5   4   7      327.08      318.57     10.77 o 
  -4   4   7     2598.43     2610.90     31.71 o 
  -3   4   7      107.34      109.39      6.20 o 
  -2   4   7     3496.80     3582.65     44.68 o 
  -1   4   7     9523.06     9739.40     76.81 o 
   0   4   7     1993.36     1948.40     16.86 o 
   1   4   7     9723.64     9973.40     75.82 o 
   2   4   7     3590.34     3664.40     37.52 o 
   3   4   7      128.51      135.75      6.86 o 
   4   4   7     2659.67     2619.23     34.21 o 
   5   4   7      317.30      330.74     14.53 o 
   6   4   7       17.88       19.72      5.33 o 
   7   4   7       70.46       74.95      7.19 o 
   8   4   7       42.54       40.86      6.60 o 
   9   4   7       24.36       21.09      6.24 o 
  -9   5   7       62.45       53.66      9.85 o 
  -8   5   7       56.24       73.67      8.16 o 
  -7   5   7       38.86       35.05      5.42 o 
  -6   5   7      119.66      145.68      8.62 o 
  -5   5   7      532.62      543.19     16.13 o 
  -4   5   7     1060.43     1035.19     16.88 o 
  -3   5   7      744.89      726.38     13.02 o 
  -2   5   7     2397.93     2323.59     25.05 o 
  -1   5   7     6900.82     6962.42     52.97 o 
   0   5   7       35.70        6.39      1.70 o 
   1   5   7     6858.21     6902.13     48.24 o 
   2   5   7     2349.84     2257.36     23.75 o 
   3   5   7      734.74      706.43     17.71 o 
   4   5   7     1077.51     1049.78     19.23 o 
   5   5   7      547.01      560.92     15.08 o 
   6   5   7      107.95      129.73      9.49 o 
   7   5   7       36.89       29.36      5.90 o 
   8   5   7       54.38       68.72      7.94 o 
   9   5   7       61.32       51.87      7.75 o 
  -9   6   7       59.39       88.42     14.14 o 
  -8   6   7       62.88       51.52     11.77 o 
  -7   6   7       48.67       62.52      7.19 o 
  -6   6   7       48.51       31.37      5.01 o 
  -5   6   7      649.56      646.57     13.47 o 
  -4   6   7      867.17      871.43     15.68 o 
  -3   6   7      715.12      680.37     12.17 o 
  -2   6   7     2073.97     2044.29     22.20 o 
  -1   6   7     2946.90     2980.44     26.25 o 
   0   6   7     3082.95     2888.00     24.77 o 
   1   6   7     2993.84     3037.65     23.46 o 
   2   6   7     2019.39     2041.14     23.13 o 
   3   6   7      671.61      628.05     14.64 o 
   4   6   7      825.65      834.71     17.79 o 
   5   6   7      655.30      666.68     18.74 o 
   6   6   7       47.83       43.97      7.06 o 
   7   6   7       41.50       43.39      7.85 o 
   8   6   7       66.81       56.57      7.68 o 
   9   6   7       58.08       57.17     18.13 o 
  -8   7   7       72.41       85.09     14.50 o 
  -7   7   7       59.75       71.76     10.58 o 
  -6   7   7      276.90      310.65     11.79 o 
  -5   7   7      359.39      374.03     10.88 o 
  -4   7   7      552.23      529.98     12.00 o 
  -3   7   7      354.37      385.40      9.71 o 
  -2   7   7     1879.40     1850.19     21.86 o 
  -1   7   7     1099.39     1154.03     14.63 o 
   0   7   7     1482.23     1354.33     15.53 o 
   1   7   7     1082.07     1155.68     13.42 o 
   2   7   7     1908.48     1914.22     26.97 o 
   3   7   7      355.71      386.14     12.19 o 
   4   7   7      567.77      547.64     15.30 o 
   5   7   7      370.45      384.36     13.93 o 
   6   7   7      263.88      290.55     13.29 o 
   7   7   7       61.13       67.88      8.67 o 
   8   7   7       72.94       71.32      9.46 o 
  -8   8   7        7.60        3.02      7.14 o 
  -7   8   7       51.69       31.16      9.05 o 
  -6   8   7       56.00       59.08     11.28 o 
  -5   8   7      581.11      564.83     16.77 o 
  -4   8   7      504.81      499.05     12.14 o 
  -3   8   7      310.03      337.29      9.78 o 
  -2   8   7      420.39      441.61     12.40 o 
  -1   8   7      885.72      886.18     13.33 o 
   0   8   7      381.25      373.73      8.35 o 
   1   8   7      927.90      895.86     20.83 o 
   2   8   7      437.67      432.94     22.43 o 
   3   8   7      278.65      294.14     11.64 o 
   4   8   7      496.74      445.92     14.43 o 
   5   8   7      577.27      593.73     19.79 o 
   6   8   7       53.40       54.91      8.33 o 
   7   8   7       53.46       61.24      8.96 o 
   8   8   7        6.89        7.54      6.94 o 
  -7   9   7        0.56       -0.54      7.46 o 
  -6   9   7       56.35       50.55     10.41 o 
  -5   9   7      164.31      181.51     14.10 o 
  -4   9   7      452.80      433.37     11.75 o 
  -3   9   7      265.08      256.09      9.25 o 
  -2   9   7      620.39      634.33     17.77 o 
  -1   9   7      352.18      368.86      9.30 o 
   0   9   7      325.10      335.68      9.56 o 
   1   9   7      331.02      361.26     16.48 o 
   2   9   7      608.28      584.01     18.02 o 
   3   9   7      250.19      232.63     13.77 o 
   4   9   7      466.38      441.87     15.17 o 
   5   9   7      159.15      167.81     11.58 o 
   6   9   7       55.33       78.61      9.36 o 
   7   9   7        0.85       -5.01      6.22 o 
  -6  10   7       68.51       92.90     13.88 o 
  -5  10   7      173.77      151.97     13.47 o 
  -4  10   7      107.48      124.01     11.37 o 
  -3  10   7      303.49      321.62     10.50 o 
  -2  10   7      138.69      159.87      8.29 o 
  -1  10   7      449.29      458.85     11.40 o 
   0  10   7      359.02      402.24     17.23 o 
   1  10   7      465.36      425.41     15.96 o 
   2  10   7      132.40      142.47     11.48 o 
   3  10   7      301.79      306.45     17.87 o 
   4  10   7      103.99      110.77     11.47 o 
   5  10   7      173.54      158.67     13.40 o 
   6  10   7       68.74       57.57     10.19 o 
  -5  11   7      114.67      106.81     11.96 o 
  -4  11   7       82.91       90.90     10.86 o 
  -3  11   7      229.04      258.15     12.69 o 
  -2  11   7      105.96      119.08     10.60 o 
  -1  11   7       55.45       52.02     10.81 o 
   0  11   7      220.99      243.88     13.28 o 
   1  11   7       54.21       70.05      9.21 o 
   2  11   7      108.88      124.18     13.04 o 
   3  11   7      217.95      244.91     21.32 o 
   4  11   7       85.66       97.39     13.62 o 
   5  11   7      112.00      101.28     12.09 o 
  -4  12   7       52.10       48.97     14.25 o 
  -3  12   7       47.13       53.30      9.54 o 
  -2  12   7       40.59       35.20     14.60 o 
  -1  12   7       13.90       12.11     11.56 o 
   0  12   7      123.04      111.54     15.34 o 
   1  12   7       16.34       25.53      9.35 o 
   2  12   7       40.46       32.43      8.14 o 
   3  12   7       50.37       50.91      9.12 o 
   4  12   7       49.71       55.16     10.16 o 
  -1  13   7       33.85       39.50     17.17 o 
   0  13   7       41.89       69.11      9.80 o 
   1  13   7       29.60       42.61      8.95 o 
   0   0   8    52800.52    51007.56    530.08 o 
   1   0   8     2729.99     2746.41     34.98 o 
   2   0   8     6053.30     6271.49     42.94 o 
   3   0   8     3482.41     3517.45     25.85 o 
   4   0   8     1478.38     1533.96     14.94 o 
   5   0   8      140.40      143.54      5.48 o 
   6   0   8      347.53      333.54      8.64 o 
   7   0   8       45.77       66.20      5.41 o 
   8   0   8       55.23       34.51      6.66 o 
   9   0   8      138.99      159.50     13.26 o 
  10   0   8        3.00       -1.27      6.93 o 
 -10   1   8        8.72       19.96      7.92 o 
  -9   1   8       10.08        5.19      5.63 o 
  -8   1   8       55.54       38.84      6.92 o 
  -7   1   8       27.62       42.15      6.45 o 
  -6   1   8      784.21      858.75     16.03 o 
  -5   1   8      269.79      254.06      6.01 o 
  -4   1   8      630.59      657.98      8.51 o 
  -3   1   8    10790.12    10823.61     72.19 o 
  -2   1   8     1032.20     1070.78     12.23 o 
  -1   1   8    11080.95    11028.96     76.18 o 
   0   1   8     2972.56     2837.50     27.02 o 
   1   1   8    11181.11    10985.35     76.15 o 
   2   1   8     1025.93     1070.83     11.95 o 
   3   1   8    10904.85    10921.29     72.96 o 
   4   1   8      633.29      663.75     11.35 o 
   5   1   8      269.07      244.54      7.00 o 
   6   1   8      776.04      855.69     12.37 o 
   7   1   8       27.55       44.42      4.79 o 
   8   1   8       53.75       49.99      6.32 o 
   9   1   8       10.02       11.61      6.64 o 
  10   1   8        8.89        1.64      7.93 o 
  -9   2   8        9.41        7.21      5.88 o 
  -8   2   8       20.31        5.60      5.45 o 
  -7   2   8       45.54       50.83      6.93 o 
  -6   2   8      299.00      287.90     13.68 o 
  -5   2   8       72.34       73.81      5.41 o 
  -4   2   8     1946.31     2004.89     17.94 o 
  -3   2   8     2664.49     2712.15     25.92 o 
  -2   2   8     1730.37     1726.01     17.41 o 
  -1   2   8     3165.36     3170.26     27.75 o 
   0   2   8    25777.69    25628.19    180.96 o 
   1   2   8     3211.64     3162.80     26.14 o 
   2   2   8     1654.37     1624.29     18.08 o 
   3   2   8     2604.16     2564.32     26.42 o 
   4   2   8     1960.08     1977.59     23.01 o 
   5   2   8       65.24       69.83      5.06 o 
   6   2   8      306.97      276.54      8.91 o 
   7   2   8       42.80       40.85      4.92 o 
   8   2   8       20.11        6.89      5.40 o 
   9   2   8        8.77       -1.19      5.65 o 
  -9   3   8       13.35       14.30      7.59 o 
  -8   3   8       63.51       65.41      7.99 o 
  -7   3   8      101.72      120.27      9.37 o 
  -6   3   8      248.21      267.24     10.79 o 
  -5   3   8      595.82      592.23     14.24 o 
  -4   3   8      530.56      533.21     15.89 o 
  -3   3   8     5980.99     5919.75     56.03 o 
  -2   3   8      637.05      623.45     11.44 o 
  -1   3   8     4375.78     4365.59     36.79 o 
   0   3   8     2245.25     2162.48     20.06 o 
   1   3   8     4339.30     4332.62     34.13 o 
   2   3   8      594.19      553.40      9.92 o 
   3   3   8     5863.54     5774.13     50.67 o 
   4   3   8      534.15      517.43     11.19 o 
   5   3   8      542.84      548.73     12.54 o 
   6   3   8      243.88      239.62      9.53 o 
   7   3   8      106.07      115.61      8.24 o 
   8   3   8       65.56       64.70      7.12 o 
   9   3   8       14.44        9.40      5.50 o 
  -9   4   8       14.66       26.11      6.52 o 
  -8   4   8      138.59      123.32      9.18 o 
  -7   4   8       81.44       91.93      9.15 o 
  -6   4   8      175.02      159.59      9.45 o 
  -5   4   8       69.96       82.85      7.00 o 
  -4   4   8      666.35      726.18     15.07 o 
  -3   4   8      917.72      959.84     20.64 o 
  -2   4   8     3573.61     3655.23     37.62 o 
  -1   4   8     1017.29      941.04     12.63 o 
   0   4   8    23284.89    24075.19    161.11 o 
   1   4   8     1103.23     1020.20     10.92 o 
   2   4   8     3512.37     3608.02     37.76 o 
   3   4   8      906.11      933.13     16.27 o 
   4   4   8      684.32      717.53     15.00 o 
   5   4   8       81.46       93.67      7.31 o 
   6   4   8      174.31      161.76      9.18 o 
   7   4   8       79.46       81.18      7.49 o 
   8   4   8      134.64      119.72      9.27 o 
   9   4   8       14.42       10.21      5.71 o 
  -9   5   8       13.59        7.81      7.39 o 
  -8   5   8       57.63       57.12      7.54 o 
  -7   5   8      168.66      155.01      9.58 o 
  -6   5   8       13.40        8.86      4.30 o 
  -5   5   8      842.89      782.56     15.73 o 
  -4   5   8      254.71      231.90      8.70 o 
  -3   5   8     3779.49     3612.24     36.41 o 
  -2   5   8      903.57      840.97     11.07 o 
  -1   5   8     2641.97     2676.15     27.08 o 
   0   5   8     1465.76     1539.24     14.19 o 
   1   5   8     2628.56     2664.08     23.37 o 
   2   5   8      835.10      772.01     11.50 o 
   3   5   8     3788.62     3653.24     42.69 o 
   4   5   8      238.48      239.97      9.84 o 
   5   5   8      818.21      793.36     17.60 o 
   6   5   8       11.23        3.72      4.96 o 
   7   5   8      174.36      160.52     10.15 o 
   8   5   8       61.38       78.01     10.93 o 
   9   5   8       11.98       14.64      6.14 o 
  -8   6   8       92.17       76.10     12.05 o 
  -7   6   8      131.41      155.71     10.60 o 
  -6   6   8       75.74       68.07      6.28 o 
  -5   6   8      100.02      135.84      7.82 o 
  -4   6   8      248.00      251.01      8.42 o 
  -3   6   8      758.62      775.93     17.24 o 
  -2   6   8      451.56      422.42      9.31 o 
  -1   6   8     2406.09     2285.47     23.39 o 
   0   6   8     4871.87     4788.38     37.25 o 
   1   6   8     2431.41     2342.83     19.22 o 
   2   6   8      460.32      446.96     11.64 o 
   3   6   8      739.42      744.80     16.08 o 
   4   6   8      239.59      244.57     10.52 o 
   5   6   8      111.06      149.66      9.88 o 
   6   6   8       68.19       61.11      7.81 o 
   7   6   8      133.42      165.17     11.65 o 
   8   6   8       87.54       76.91      8.76 o 
  -8   7   8        1.16       -1.47      6.99 o 
  -7   7   8       29.21       29.64      8.37 o 
  -6   7   8      319.90      296.76     11.62 o 
  -5   7   8       78.42       70.08      6.22 o 
  -4   7   8     1106.14     1116.95     17.73 o 
  -3   7   8      899.21      868.63     15.42 o 
  -2   7   8     1030.03      988.13     15.15 o 
  -1   7   8      589.89      563.37     12.33 o 
   0   7   8      557.77      546.39      9.39 o 
   1   7   8      565.67      570.50     10.25 o 
   2   7   8     1022.52      986.41     18.32 o 
   3   7   8      944.50      874.63     18.26 o 
   4   7   8     1106.68     1068.76     21.31 o 
   5   7   8       84.30       68.97      7.80 o 
   6   7   8      311.33      281.71     13.95 o 
   7   7   8       29.99       38.42      7.60 o 
   8   7   8        0.86       -5.00      5.00 o 
  -7   8   8       43.43       38.69      8.89 o 
  -6   8   8       56.41       44.07      7.79 o 
  -5   8   8      158.52      182.63      9.17 o 
  -4   8   8      108.99      138.08      7.87 o 
  -3   8   8      323.20      307.19      9.61 o 
  -2   8   8      469.51      456.63     12.11 o 
  -1   8   8     1011.62      995.93     15.26 o 
   0   8   8     2412.64     2515.21     24.66 o 
   1   8   8     1024.80     1038.36     25.78 o 
   2   8   8      470.35      454.50     13.15 o 
   3   8   8      321.73      319.03     12.06 o 
   4   8   8      110.99      132.19     10.73 o 
   5   8   8      147.55      186.60     12.17 o 
   6   8   8       62.94       51.33      8.23 o 
   7   8   8       39.42       45.42      7.95 o 
  -7   9   8       24.40       19.64      8.23 o 
  -6   9   8        7.95       -2.85      6.77 o 
  -5   9   8       27.30       22.24      6.61 o 
  -4   9   8      206.80      227.28      9.80 o 
  -3   9   8      285.20      257.01      9.38 o 
  -2   9   8      473.14      503.95     11.85 o 
  -1   9   8      240.44      230.08      8.08 o 
   0   9   8       64.39       69.97      6.87 o 
   1   9   8      230.30      224.79     11.59 o 
   2   9   8      446.60      449.69     16.85 o 
   3   9   8      303.61      289.71     14.04 o 
   4   9   8      185.54      207.14     12.39 o 
   5   9   8       29.15       20.37      6.32 o 
   6   9   8        8.23        3.75      8.02 o 
   7   9   8       24.45       31.04      8.02 o 
  -6  10   8       35.55       23.53      8.43 o 
  -5  10   8      101.14      114.70     11.96 o 
  -4  10   8       56.20       55.14      6.93 o 
  -3  10   8       11.17       12.57      4.54 o 
  -2  10   8      114.01      116.98      7.48 o 
  -1  10   8      957.41      968.84     17.86 o 
   0  10   8      353.78      367.19     14.90 o 
   1  10   8      936.60      969.13     23.58 o 
   2  10   8      108.65      113.89     10.64 o 
   3  10   8        8.58       -1.91      5.64 o 
   4  10   8       55.55       65.19      9.72 o 
   5  10   8       97.75      123.62     12.62 o 
   6  10   8       38.33       41.46      9.29 o 
  -5  11   8       70.41       62.73     10.27 o 
  -4  11   8      209.02      235.31     15.83 o 
  -3  11   8      118.80      127.40      9.38 o 
  -2  11   8      322.76      332.92     11.72 o 
  -1  11   8      172.88      184.52     14.68 o 
   0  11   8        0.95       -1.95      5.65 o 
   1  11   8      170.80      176.48     13.30 o 
   2  11   8      316.27      320.47     15.25 o 
   3  11   8      121.69      106.16     11.33 o 
   4  11   8      196.10      250.15     24.87 o 
   5  11   8       71.40       62.71     10.24 o 
  -3  12   8       14.69       23.25      8.58 o 
  -2  12   8      207.88      249.80     20.28 o 
  -1  12   8      151.19      147.60     28.35 o 
   0  12   8      112.17      129.94     13.01 o 
   1  12   8      143.00      165.44     13.38 o 
   2  12   8      202.24      237.29     15.10 o 
   3  12   8       15.81       18.82      7.57 o 
   0  13   8       12.84       18.29      7.61 o 
   1   0   9    24264.39    24364.64    238.52 o 
   2   0   9      142.63      160.86      4.06 o 
   3   0   9      172.86      169.53      6.41 o 
   4   0   9      350.09      341.44      6.92 o 
   5   0   9     3836.49     3921.82     31.07 o 
   6   0   9        8.98       32.70      3.63 o 
   7   0   9      222.76      230.26     10.17 o 
   8   0   9       37.64       44.59      7.48 o 
   9   0   9       44.65       71.61     10.09 o 
  -9   1   9        0.64        3.71      5.62 o 
  -8   1   9      101.59      109.56      9.40 o 
  -7   1   9      158.04      173.29     10.77 o 
  -6   1   9      165.88      204.07      8.96 o 
  -5   1   9       46.49       46.94      3.40 o 
  -4   1   9     3409.42     3448.04     26.13 o 
  -3   1   9       24.41       42.02      2.72 o 
  -2   1   9    19169.28    19160.91    130.18 o 
  -1   1   9      129.02      179.40      4.40 o 
   0   1   9      172.08      184.62      4.75 o 
   1   1   9      125.06      155.92      4.28 o 
   2   1   9    19127.04    19036.42    129.63 o 
   3   1   9       23.78       39.12      2.99 o 
   4   1   9     3372.01     3393.39     28.88 o 
   5   1   9       45.00       46.94      4.04 o 
   6   1   9      164.24      180.10      7.21 o 
   7   1   9      156.53      180.06      7.89 o 
   8   1   9      103.23      112.00      9.73 o 
   9   1   9        0.70       -5.65      5.65 o 
  -9   2   9        1.92       -1.05      5.49 o 
  -8   2   9       14.75       14.05      5.51 o 
  -7   2   9      222.26      182.35     11.07 o 
  -6   2   9      160.21      188.67     10.30 o 
  -5   2   9     2431.79     2482.62     32.17 o 
  -4   2   9      141.17      168.53      4.46 o 
  -3   2   9       50.42       38.47      3.24 o 
  -2   2   9      125.36      134.89      4.34 o 
  -1   2   9    15148.92    14881.01    101.72 o 
   0   2   9       75.85      105.85      4.20 o 
   1   2   9    15117.79    14765.91    101.79 o 
   2   2   9      130.60      133.35      4.55 o 
   3   2   9       56.43       44.17      3.63 o 
   4   2   9      133.05      154.37      6.64 o 
   5   2   9     2392.70     2366.37     24.24 o 
   6   2   9      150.87      160.15      7.42 o 
   7   2   9      221.37      195.09      8.27 o 
   8   2   9       14.52       11.55      4.25 o 
   9   2   9        2.22       -2.71      6.42 o 
  -9   3   9       44.35       56.04      8.33 o 
  -8   3   9        0.79       -7.07      7.07 o 
  -7   3   9       34.39       38.38      6.40 o 
  -6   3   9       49.21       57.01      6.70 o 
  -5   3   9      199.83      199.87      9.44 o 
  -4   3   9     4059.23     4152.75     44.38 o 
  -3   3   9      285.06      332.10     14.84 o 
  -2   3   9    13084.55    12863.83    109.43 o 
  -1   3   9      151.48      160.79      4.80 o 
   0   3   9       11.72       16.05      1.86 o 
   1   3   9      130.55      144.06      5.07 o 
   2   3   9    13010.93    13001.33     99.35 o 
   3   3   9      240.84      287.97      9.41 o 
   4   3   9     4006.59     4018.25     39.82 o 
   5   3   9      187.59      188.16      8.14 o 
   6   3   9       49.96       65.97      6.26 o 
   7   3   9       32.78       28.10      5.51 o 
   8   3   9        0.30        2.56      5.21 o 
   9   3   9       44.04       53.63      8.27 o 
  -9   4   9       23.64       11.02      6.44 o 
  -8   4   9       60.61       67.49      7.45 o 
  -7   4   9      346.04      320.65     12.65 o 
  -6   4   9      342.25      416.86     13.29 o 
  -5   4   9      835.15      811.80     17.28 o 
  -4   4   9       80.93       75.58      8.33 o 
  -3   4   9      565.10      612.95     13.11 o 
  -2   4   9      233.71      223.90      7.67 o 
  -1   4   9     9744.18     9956.11     70.70 o 
   0   4   9      419.28      340.96      6.29 o 
   1   4   9     9600.26     9724.98     70.09 o 
   2   4   9      221.93      205.67      7.44 o 
   3   4   9      556.16      610.94     12.97 o 
   4   4   9       91.43       98.65      6.53 o 
   5   4   9      817.55      791.46     15.73 o 
   6   4   9      334.42      365.35     11.75 o 
   7   4   9      348.59      319.43     15.62 o 
   8   4   9       59.32       53.56      7.17 o 
   9   4   9       23.91        9.65      5.38 o 
  -9   5   9      108.00      120.02     13.63 o 
  -8   5   9        6.59        6.14      5.46 o 
  -7   5   9       53.61       73.94      7.38 o 
  -6   5   9      138.08      127.17      8.97 o 
  -5   5   9      312.60      341.23     10.95 o 
  -4   5   9     2389.43     2353.12     31.10 o 
  -3   5   9     1250.23     1261.11     20.18 o 
  -2   5   9     4258.51     4262.14     35.90 o 
  -1   5   9      371.68      330.00      7.91 o 
   0   5   9      859.83      918.86     10.33 o 
   1   5   9      384.48      360.15      6.30 o 
   2   5   9     4310.31     4351.04     44.80 o 
   3   5   9     1253.33     1279.53     20.64 o 
   4   5   9     2364.60     2365.51     31.60 o 
   5   5   9      306.62      363.85     12.41 o 
   6   5   9      139.75      111.80      8.34 o 
   7   5   9       52.41       61.13      7.29 o 
   8   5   9        5.22       13.07      6.12 o 
   9   5   9      108.28      122.55     10.24 o 
  -8   6   9       86.88       84.75     10.02 o 
  -7   6   9      190.41      134.57      9.66 o 
  -6   6   9      593.70      650.25     14.57 o 
  -5   6   9      444.99      422.09     12.12 o 
  -4   6   9      152.98      154.42      8.05 o 
  -3   6   9      275.31      276.26      9.03 o 
  -2   6   9      712.30      678.67     11.96 o 
  -1   6   9     3045.55     3043.41     28.58 o 
   0   6   9     1611.85     1576.27     16.15 o 
   1   6   9     2961.16     2987.92     23.38 o 
   2   6   9      728.47      711.75     14.91 o 
   3   6   9      274.52      268.76     10.12 o 
   4   6   9      157.15      175.11     10.04 o 
   5   6   9      412.32      378.01     13.40 o 
   6   6   9      586.45      632.16     20.97 o 
   7   6   9      187.07      149.23     10.40 o 
   8   6   9       86.45      108.76      9.59 o 
  -8   7   9       19.61       23.53      8.51 o 
  -7   7   9       12.20        1.36      5.76 o 
  -6   7   9       16.17       14.66      4.89 o 
  -5   7   9      314.78      336.04     10.48 o 
  -4   7   9      952.51      902.19     16.09 o 
  -3   7   9     2005.97     2006.39     24.40 o 
  -2   7   9     1510.96     1455.68     18.99 o 
  -1   7   9      834.07      796.47     12.94 o 
   0   7   9        1.51        4.88      2.39 o 
   1   7   9      834.53      763.04     13.45 o 
   2   7   9     1453.67     1376.89     22.69 o 
   3   7   9     2013.82     2038.35     29.81 o 
   4   7   9      905.71      870.10     20.55 o 
   5   7   9      310.25      301.07     12.88 o 
   6   7   9       16.47        8.02      6.81 o 
   7   7   9       10.97       11.40      5.44 o 
   8   7   9       18.37       14.15      6.35 o 
  -7   8   9       15.67       17.57      7.92 o 
  -6   8   9      238.90      254.71     16.45 o 
  -5   8   9       27.76       28.23      5.51 o 
  -4   8   9       79.73      108.73     11.31 o 
  -3   8   9      314.85      295.83      9.44 o 
  -2   8   9      856.29      795.17     14.26 o 
  -1   8   9     1309.96     1243.96     20.99 o 
   0   8   9     2557.35     2487.22     26.34 o 
   1   8   9     1268.39     1205.61     24.34 o 
   2   8   9      874.35      795.16     17.43 o 
   3   8   9      312.75      285.65     13.80 o 
   4   8   9       84.78      107.59     10.16 o 
   5   8   9       21.74       17.97      6.05 o 
   6   8   9      238.19      244.33     13.94 o 
   7   8   9       18.44       16.55      7.06 o 
  -7   9   9       17.65       17.60      8.24 o 
  -6   9   9       13.93        4.77      6.88 o 
  -5   9   9       61.50       72.42      7.87 o 
  -4   9   9       75.40       49.80      5.96 o 
  -3   9   9     1066.44     1149.48     18.80 o 
  -2   9   9      171.14      198.68      8.33 o 
  -1   9   9      675.50      659.44     14.12 o 
   0   9   9      278.73      292.27     13.73 o 
   1   9   9      651.74      638.50     20.45 o 
   2   9   9      191.67      198.51     12.92 o 
   3   9   9     1068.09     1157.01     23.16 o 
   4   9   9       77.95       57.37      7.97 o 
   5   9   9       58.11       77.99     10.66 o 
   6   9   9       15.06       10.55      6.45 o 
   7   9   9       18.13       29.07      9.20 o 
  -6  10   9       49.71       61.58     10.26 o 
  -5  10   9       26.04       23.84      7.81 o 
  -4  10   9        9.15        6.91      5.05 o 
  -3  10   9       33.37       23.02      7.29 o 
  -2  10   9      490.84      487.18     12.28 o 
  -1  10   9      169.80      177.70     10.51 o 
   0  10   9     1134.01     1156.53     25.86 o 
   1  10   9      156.02      171.55     16.48 o 
   2  10   9      507.19      481.27     17.59 o 
   3  10   9       33.26       24.95      9.65 o 
   4  10   9       11.08       10.75      7.07 o 
   5  10   9       22.26       14.99      7.32 o 
   6  10   9       49.34       69.78      9.42 o 
  -5  11   9       17.77        8.95      7.47 o 
  -4  11   9       28.38        9.36      7.22 o 
  -3  11   9      429.50      489.75     13.32 o 
  -2  11   9       70.77       78.14      7.35 o 
  -1  11   9      181.27      220.73     16.31 o 
   0  11   9        0.75       -2.53      5.40 o 
   1  11   9      188.40      221.09     28.13 o 
   2  11   9       66.35       70.07      9.52 o 
   3  11   9      450.07      467.63     18.51 o 
   4  11   9       27.10       12.45      7.30 o 
   5  11   9       16.98       21.68      8.37 o 
  -3  12   9        3.89        1.91      8.06 o 
  -2  12   9      119.41      133.72     13.83 o 
  -1  12   9       47.94       37.41      9.15 o 
   0  12   9      363.12      354.49     17.97 o 
   1  12   9       44.37       40.87      8.35 o 
   2  12   9      123.51      123.39     12.44 o 
   3  12   9        3.40       -0.92      6.17 o 
   0   0  10     2620.67     2287.51     30.23 o 
   1   0  10     2833.63     2920.75     26.12 o 
   2   0  10     2328.59     2222.37     19.81 o 
   3   0  10     2166.66     2257.12     19.73 o 
   4   0  10      220.69      210.73      5.38 o 
   5   0  10      133.53      114.89      5.07 o 
   6   0  10     1672.28     1690.88     18.47 o 
   7   0  10       25.14       21.23      5.89 o 
   8   0  10       62.70       45.46      8.30 o 
   9   0  10       46.83       40.27      8.97 o 
  -9   1  10      155.31      146.80     16.23 o 
  -8   1  10      128.86      110.12      9.68 o 
  -7   1  10      168.43      203.27     11.39 o 
  -6   1  10      429.85      425.07     18.21 o 
  -5   1  10     1022.27     1035.09     12.39 o 
  -4   1  10      448.79      457.85      7.10 o 
  -3   1  10     5763.92     5867.60     42.44 o 
  -2   1  10      716.37      746.52      9.71 o 
  -1   1  10     1629.08     1554.83     16.07 o 
   0   1  10     5655.92     5918.03     47.19 o 
   1   1  10     1555.40     1476.60     16.17 o 
   2   1  10      699.76      708.36     10.12 o 
   3   1  10     5882.11     5920.20     45.99 o 
   4   1  10      435.01      426.66      8.27 o 
   5   1  10     1058.92     1086.83     14.43 o 
   6   1  10      420.88      384.99      9.29 o 
   7   1  10      165.36      198.55      7.96 o 
   8   1  10      128.55      105.52     11.01 o 
   9   1  10      153.82      132.04     13.76 o 
  -9   2  10        2.77       -2.98      5.56 o 
  -8   2  10      141.89      115.74      9.95 o 
  -7   2  10       15.05        4.13      4.87 o 
  -6   2  10     1579.52     1585.25     26.33 o 
  -5   2  10      209.88      216.06     10.19 o 
  -4   2  10      209.36      216.47      9.01 o 
  -3   2  10      690.88      736.18      9.59 o 
  -2   2  10     7435.24     7665.43     61.35 o 
  -1   2  10     1640.53     1634.76     16.90 o 
   0   2  10    13081.62    13188.19     91.07 o 
   1   2  10     1622.18     1658.63     16.54 o 
   2   2  10     7462.27     7630.53     57.09 o 
   3   2  10      659.39      677.89     10.86 o 
   4   2  10      177.79      185.27      6.53 o 
   5   2  10      193.71      204.05      7.57 o 
   6   2  10     1567.80     1555.30     19.71 o 
   7   2  10       16.57       23.42      4.46 o 
   8   2  10      141.46      114.78      9.28 o 
   9   2  10        2.65        3.42      7.53 o 
  -9   3  10       22.14        9.38      5.91 o 
  -8   3  10        4.45       17.72      5.97 o 
  -7   3  10      144.52      135.99     10.00 o 
  -6   3  10      129.47      142.30      9.41 o 
  -5   3  10     1596.88     1571.23     27.75 o 
  -4   3  10      226.95      241.74      9.06 o 
  -3   3  10     6054.69     5969.47     57.90 o 
  -2   3  10     2591.31     2546.92     24.77 o 
  -1   3  10     2189.03     2136.90     19.19 o 
   0   3  10     1987.13     2113.37     17.87 o 
   1   3  10     2088.96     1997.46     19.86 o 
   2   3  10     2533.99     2527.80     26.21 o 
   3   3  10     6045.82     5955.04     52.08 o 
   4   3  10      220.49      220.17      8.03 o 
   5   3  10     1623.44     1589.22     24.24 o 
   6   3  10      119.90      128.21      8.04 o 
   7   3  10      137.84      121.70      9.15 o 
   8   3  10        3.64        5.85      4.58 o 
   9   3  10       21.53       27.03      8.16 o 
  -9   4  10        2.61        2.27      6.14 o 
  -8   4  10       42.76       53.60      7.19 o 
  -7   4  10       22.07       32.33      6.35 o 
  -6   4  10      471.21      429.31     13.69 o 
  -5   4  10      603.19      626.07     15.33 o 
  -4   4  10      330.18      322.65     10.56 o 
  -3   4  10      577.58      561.45     12.71 o 
  -2   4  10     2951.91     2958.52     33.10 o 
  -1   4  10     3350.29     3218.70     34.40 o 
   0   4  10     6622.90     6292.92     41.97 o 
   1   4  10     3304.32     3191.30     25.53 o 
   2   4  10     2980.66     2929.25     30.06 o 
   3   4  10      555.68      547.48     11.55 o 
   4   4  10      310.13      290.78      9.43 o 
   5   4  10      571.81      598.41     13.78 o 
   6   4  10      470.55      461.60     12.85 o 
   7   4  10       22.41       23.51      5.56 o 
   8   4  10       48.12       72.86      7.25 o 
   9   4  10        2.52       -2.83      5.20 o 
  -9   5  10        6.08       14.85      6.96 o 
  -8   5  10       14.53       23.77      6.95 o 
  -7   5  10      136.90      154.02      9.84 o 
  -6   5  10       44.93       48.94      6.28 o 
  -5   5  10      330.06      308.66     11.59 o 
  -4   5  10      496.04      521.66     13.72 o 
  -3   5  10     3218.03     3177.09     38.83 o 
  -2   5  10     2709.30     2711.27     46.13 o 
  -1   5  10     1413.40     1366.17     14.24 o 
   0   5  10     1040.29     1068.67     11.53 o 
   1   5  10     1431.73     1395.42     14.75 o 
   2   5  10     2665.97     2669.45     31.92 o 
   3   5  10     3246.75     3253.69     37.74 o 
   4   5  10      488.51      541.61     14.16 o 
   5   5  10      355.62      351.58     11.40 o 
   6   5  10       40.74       56.63      6.67 o 
   7   5  10      135.94      144.09      9.76 o 
   8   5  10       12.91       18.73      5.81 o 
   9   5  10        7.21        6.13      5.35 o 
  -8   6  10       45.38       49.10      7.62 o 
  -7   6  10        7.92       10.04      4.99 o 
  -6   6  10      479.70      523.69     14.20 o 
  -5   6  10      460.72      505.71     13.47 o 
  -4   6  10      351.11      357.55     12.55 o 
  -3   6  10      226.04      226.47      9.38 o 
  -2   6  10     1748.31     1763.13     22.49 o 
  -1   6  10     1810.77     1743.36     18.01 o 
   0   6  10     5648.43     5596.12     39.44 o 
   1   6  10     1773.53     1731.47     18.86 o 
   2   6  10     1712.58     1752.51     25.37 o 
   3   6  10      211.17      197.14      9.21 o 
   4   6  10      359.93      356.04     13.68 o 
   5   6  10      436.12      455.19     16.84 o 
   6   6  10      482.72      490.50     18.02 o 
   7   6  10        7.32       13.96      5.55 o 
   8   6  10       49.60       50.11      7.55 o 
  -8   7  10        2.06       -6.81      6.81 o 
  -7   7  10       80.26       63.68      7.82 o 
  -6   7  10       41.65       38.57      5.90 o 
  -5   7  10      109.73      107.45      7.53 o 
  -4   7  10      108.63      113.55      7.28 o 
  -3   7  10     1921.98     1891.69     23.52 o 
  -2   7  10      854.00      835.97     14.17 o 
  -1   7  10      770.60      742.65     12.70 o 
   0   7  10      485.56      496.09      9.31 o 
   1   7  10      786.26      840.70     16.40 o 
   2   7  10      858.28      873.04     17.53 o 
   3   7  10     1875.91     1840.81     28.35 o 
   4   7  10      105.21      100.70      8.63 o 
   5   7  10      104.18      103.93      9.04 o 
   6   7  10       39.05       38.41      7.18 o 
   7   7  10       80.43       57.46      7.66 o 
   8   7  10        2.60        7.34      5.89 o 
  -7   8  10       30.18       23.74      8.36 o 
  -6   8  10      192.41      190.81     11.60 o 
  -5   8  10      108.33      129.10      8.22 o 
  -4   8  10      117.14      125.06      7.93 o 
  -3   8  10      308.88      267.28      9.98 o 
  -2   8  10      592.28      574.63     12.26 o 
  -1   8  10     1278.17     1218.55     17.34 o 
   0   8  10     1742.90     1773.55     23.45 o 
   1   8  10     1240.71     1155.66     25.89 o 
   2   8  10      562.09      562.95     22.10 o 
   3   8  10      311.57      258.83     19.53 o 
   4   8  10      123.84      135.06     10.04 o 
   5   8  10      117.65      133.67     10.43 o 
   6   8  10      189.62      194.33     13.04 o 
   7   8  10       34.39       45.11      7.64 o 
  -7   9  10       52.89       56.00     10.37 o 
  -6   9  10       32.85       36.62      8.68 o 
  -5   9  10      113.30       98.79      8.53 o 
  -4   9  10      289.80      296.32     10.58 o 
  -3   9  10      925.89      918.73     16.81 o 
  -2   9  10      590.23      597.96     13.16 o 
  -1   9  10      302.39      307.61     10.21 o 
   0   9  10       51.69       83.21      8.62 o 
   1   9  10      326.75      326.46     13.93 o 
   2   9  10      595.92      611.59     18.66 o 
   3   9  10      919.94      879.32     20.65 o 
   4   9  10      301.28      353.18     13.94 o 
   5   9  10      110.61       94.72      9.60 o 
   6   9  10       34.12       29.93      7.66 o 
   7   9  10       52.59       43.82      8.51 o 
  -6  10  10      108.15       78.90     11.35 o 
  -5  10  10      107.64      128.58     11.00 o 
  -4  10  10      130.78      136.39      8.74 o 
  -3  10  10        2.25        2.33      4.21 o 
  -2  10  10      414.91      391.27     11.33 o 
  -1  10  10      453.12      498.40     30.86 o 
   0  10  10      583.66      607.46     18.76 o 
   1  10  10      454.63      483.57     17.31 o 
   2  10  10      411.94      399.26     21.81 o 
   3  10  10        2.92       -5.03      5.03 o 
   4  10  10      126.51      112.97     11.71 o 
   5  10  10      110.18      138.92     11.39 o 
   6  10  10      102.99       97.65     10.62 o 
  -5  11  10       14.66       16.68      7.91 o 
  -4  11  10      157.42      172.69     12.36 o 
  -3  11  10      142.44      133.46      8.65 o 
  -2  11  10      299.05      294.54     30.35 o 
  -1  11  10      175.38      180.45     15.13 o 
   0  11  10        0.46       -5.30      5.30 o 
   1  11  10      168.74      171.75     13.88 o 
   2  11  10      303.37      299.53     15.09 o 
   3  11  10      131.84      109.76     11.74 o 
   4  11  10      172.27      195.82     16.50 o 
   5  11  10       13.55        7.58      7.07 o 
  -3  12  10       87.80      115.68     16.39 o 
  -2  12  10       79.18       75.87     11.40 o 
  -1  12  10      460.30      512.63     25.30 o 
   0  12  10       12.25       13.52      6.84 o 
   1  12  10      467.90      491.35     37.67 o 
   2  12  10       81.08       81.28     10.62 o 
   3  12  10       89.40       93.64     11.32 o 
   1   0  11     1620.80     1428.06     15.70 o 
   2   0  11     2456.17     2461.20     22.21 o 
   3   0  11        7.19       10.63      2.09 o 
   4   0  11      435.33      399.47      7.57 o 
   5   0  11      289.56      334.59      7.77 o 
   6   0  11        6.18        9.58      4.59 o 
   7   0  11      220.45      224.22     14.24 o 
   8   0  11       34.98       35.15      9.56 o 
   9   0  11        0.27       -5.51      6.36 o 
  -9   1  11        6.36       19.82      6.54 o 
  -8   1  11       40.42       45.64      7.42 o 
  -7   1  11      200.84      179.12     11.80 o 
  -6   1  11      261.80      241.35     11.10 o 
  -5   1  11      412.33      417.79      9.45 o 
  -4   1  11     2412.27     2411.24     20.37 o 
  -3   1  11      410.34      419.20      6.64 o 
  -2   1  11     3915.77     3788.41     34.47 o 
  -1   1  11      956.66      962.76     14.99 o 
   0   1  11     3938.07     4509.01     37.90 o 
   1   1  11      892.98      880.63     11.90 o 
   2   1  11     4169.46     4079.36     32.74 o 
   3   1  11      397.23      388.57      7.71 o 
   4   1  11     2433.81     2459.62     23.04 o 
   5   1  11      422.23      421.88      9.08 o 
   6   1  11      258.36      245.23      7.89 o 
   7   1  11      204.02      174.86     11.01 o 
   8   1  11       39.26       44.73      8.62 o 
   9   1  11        6.51       -1.20      6.73 o 
  -9   2  11       47.34       29.47      7.82 o 
  -8   2  11        6.63       11.07      5.66 o 
  -7   2  11      193.14      186.53     11.57 o 
  -6   2  11       58.30       59.88      7.01 o 
  -5   2  11      113.32      118.59      8.18 o 
  -4   2  11     1272.87     1256.81     21.32 o 
  -3   2  11      398.38      476.75      8.13 o 
  -2   2  11     4327.34     4218.58     33.86 o 
  -1   2  11     8954.68     9028.83     64.92 o 
   0   2  11      715.30      705.82     10.04 o 
   1   2  11     8959.40     8988.51     65.41 o 
   2   2  11     4284.48     4161.02     34.78 o 
   3   2  11      377.46      422.61      8.74 o 
   4   2  11     1236.65     1214.28     19.45 o 
   5   2  11      129.50      134.32      6.67 o 
   6   2  11       60.50       52.51      5.36 o 
   7   2  11      186.84      179.08      8.54 o 
   8   2  11        5.60        9.26      6.94 o 
   9   2  11       46.08       36.69     10.34 o 
  -9   3  11       35.02       28.03      7.05 o 
  -8   3  11       51.40       55.10      7.92 o 
  -7   3  11      120.82      111.84      9.22 o 
  -6   3  11      153.52      138.85      9.65 o 
  -5   3  11       28.50       19.61      4.97 o 
  -4   3  11     1966.05     1956.09     27.32 o 
  -3   3  11     1599.17     1597.57     25.27 o 
  -2   3  11     3998.11     3847.82     35.09 o 
  -1   3  11     6101.13     6180.75     46.41 o 
   0   3  11      399.49      390.28      6.33 o 
   1   3  11     6039.47     6059.08     47.27 o 
   2   3  11     4013.30     3871.03     33.50 o 
   3   3  11     1643.44     1646.63     19.23 o 
   4   3  11     1933.89     1936.65     24.16 o 
   5   3  11       21.17        7.13      3.58 o 
   6   3  11      143.80      132.22      7.66 o 
   7   3  11      123.22       93.60      7.29 o 
   8   3  11       54.81       63.60      6.73 o 
   9   3  11       36.31       31.54      8.76 o 
  -9   4  11        3.43        5.99      6.31 o 
  -8   4  11       37.83       30.81      6.75 o 
  -7   4  11      122.74      132.77     10.19 o 
  -6   4  11      100.73       72.82      7.54 o 
  -5   4  11      244.50      281.82     11.13 o 
  -4   4  11      475.21      457.82     12.69 o 
  -3   4  11      397.83      416.26     11.28 o 
  -2   4  11     1265.64     1256.15     15.39 o 
  -1   4  11     3994.32     3873.96     32.14 o 
   0   4  11     2909.05     2881.02     23.60 o 
   1   4  11     4062.20     3962.23     40.05 o 
   2   4  11     1289.77     1299.60     17.74 o 
   3   4  11      405.40      423.14     14.17 o 
   4   4  11      462.60      436.52     11.48 o 
   5   4  11      265.50      298.54     10.31 o 
   6   4  11      111.84       85.79      7.30 o 
   7   4  11      127.74      151.44      9.61 o 
   8   4  11       35.88       36.81      6.07 o 
   9   4  11        3.45        0.41      5.20 o 
  -8   5  11       52.35       54.24      8.40 o 
  -7   5  11      195.02      164.98     10.32 o 
  -6   5  11      128.74      124.17      9.35 o 
  -5   5  11      298.87      273.42     11.10 o 
  -4   5  11      975.54      967.88     18.85 o 
  -3   5  11      719.65      724.96     15.35 o 
  -2   5  11     2566.21     2524.01     30.87 o 
  -1   5  11     1880.18     1901.64     19.09 o 
   0   5  11     1261.80     1269.36     13.59 o 
   1   5  11     1835.43     1821.86     16.39 o 
   2   5  11     2570.94     2526.76     28.36 o 
   3   5  11      705.68      701.03     14.06 o 
   4   5  11      999.61      990.17     17.67 o 
   5   5  11      282.74      250.04     10.15 o 
   6   5  11      130.12      131.90     10.70 o 
   7   5  11      195.85      176.70     11.70 o 
   8   5  11       51.99       63.58      8.83 o 
  -8   6  11       10.12        2.60      5.46 o 
  -7   6  11      113.15      107.95     10.01 o 
  -6   6  11       30.13       23.09      5.40 o 
  -5   6  11      233.19      231.79     10.01 o 
  -4   6  11      536.38      500.62     12.82 o 
  -3   6  11      815.51      763.09     15.12 o 
  -2   6  11     1492.63     1420.39     20.03 o 
  -1   6  11     3548.75     3512.64     32.12 o 
   0   6  11      851.13      808.73      9.87 o 
   1   6  11     3604.63     3585.48     35.12 o 
   2   6  11     1435.83     1367.51     21.99 o 
   3   6  11      837.37      811.21     25.00 o 
   4   6  11      530.55      486.09     14.33 o 
   5   6  11      246.65      256.72     12.67 o 
   6   6  11       37.01       34.27      6.11 o 
   7   6  11      118.14      118.48      9.46 o 
   8   6  11        9.05       -2.22      5.08 o 
  -8   7  11       29.01       31.03      9.16 o 
  -7   7  11       20.20       20.17      6.00 o 
  -6   7  11       60.81       79.34      7.14 o 
  -5   7  11       67.75       50.65      5.92 o 
  -4   7  11      580.03      561.28     12.98 o 
  -3   7  11      482.80      498.95     13.08 o 
  -2   7  11     1388.40     1393.13     19.05 o 
  -1   7  11     1540.60     1467.18     18.74 o 
   0   7  11     1233.35     1172.45     15.91 o 
   1   7  11     1547.87     1500.68     23.23 o 
   2   7  11     1409.24     1429.08     23.52 o 
   3   7  11      484.33      513.31     14.45 o 
   4   7  11      608.71      599.55     30.71 o 
   5   7  11       61.68       53.64      7.46 o 
   6   7  11       62.68       75.49      7.91 o 
   7   7  11       22.16       16.56      5.84 o 
   8   7  11       30.68       36.07      7.42 o 
  -7   8  11       41.05       40.20      8.41 o 
  -6   8  11        2.91        2.29      5.35 o 
  -5   8  11      128.30      134.77      8.69 o 
  -4   8  11       43.65       38.18      5.37 o 
  -3   8  11      441.45      445.45     11.62 o 
  -2   8  11      669.92      642.97     13.21 o 
  -1   8  11     1092.37     1140.68     16.85 o 
   0   8  11     1869.97     1797.14     32.29 o 
   1   8  11     1116.05     1126.37     24.04 o 
   2   8  11      669.49      686.83     16.81 o 
   3   8  11      463.87      451.43     18.18 o 
   4   8  11       40.98       36.46      6.48 o 
   5   8  11      134.06      141.68     10.88 o 
   6   8  11        4.81        5.18      5.77 o 
   7   8  11       38.92       43.23      7.58 o 
  -6   9  11       26.17       28.83      7.53 o 
  -5   9  11       36.49       34.70      5.79 o 
  -4   9  11      146.14      126.66      8.44 o 
  -3   9  11      388.53      415.07     11.85 o 
  -2   9  11      510.34      520.34     12.97 o 
  -1   9  11      658.21      682.12     20.74 o 
   0   9  11      715.00      686.18     19.42 o 
   1   9  11      666.25      663.00     23.18 o 
   2   9  11      506.71      493.43     24.17 o 
   3   9  11      383.42      415.14     14.48 o 
   4   9  11      145.07      126.51     10.42 o 
   5   9  11       35.79       38.27      7.49 o 
   6   9  11       25.49       27.49      7.26 o 
  -6  10  11        9.21       22.02      9.85 o 
  -5  10  11       60.74       62.89      8.89 o 
  -4  10  11      117.48      118.46      8.35 o 
  -3  10  11       98.40      117.43      8.42 o 
  -2  10  11      244.36      235.44     10.71 o 
  -1  10  11      420.87      399.13     19.66 o 
   0  10  11      273.68      276.14     13.82 o 
   1  10  11      416.99      388.53     17.22 o 
   2  10  11      220.90      209.49     14.14 o 
   3  10  11      107.64      109.19     11.16 o 
   4  10  11      112.52      123.94     11.11 o 
   5  10  11       65.68       71.14      9.45 o 
   6  10  11       11.05       11.59     11.54 o 
  -4  11  11       76.13       79.07      8.32 o 
  -3  11  11       87.20       89.16      8.15 o 
  -2  11  11      172.07      147.67     21.04 o 
  -1  11  11      163.31      191.41     25.49 o 
   0  11  11      169.44      162.92     12.97 o 
   1  11  11      166.50      167.54     13.16 o 
   2  11  11      177.35      169.59     15.37 o 
   3  11  11       86.21       99.50     12.52 o 
   4  11  11       74.48       79.11     14.50 o 
  -3  12  11      101.49      105.78     16.39 o 
  -2  12  11       57.33       49.54     10.41 o 
  -1  12  11      195.79      219.35     19.12 o 
   0  12  11      418.69      473.20     21.63 o 
   1  12  11      191.31      226.95     17.35 o 
   2  12  11       51.18       67.88     10.19 o 
   3  12  11      100.02      106.17     12.09 o 
   0   0  12    21894.63    21881.97    225.69 o 
   1   0  12      685.21      639.60     12.17 o 
   2   0  12     1201.92     1226.40     14.90 o 
   3   0  12     4173.50     4136.89     34.19 o 
   4   0  12     1705.55     1660.58     17.31 o 
   5   0  12      446.50      436.95      8.88 o 
   6   0  12      193.74      213.20     10.44 o 
   7   0  12      195.74      230.77     19.70 o 
   8   0  12        1.36       10.49      6.93 o 
   9   0  12       10.82       22.34     11.53 o 
  -9   1  12       29.05       27.18      8.18 o 
  -8   1  12       10.48       18.07      6.45 o 
  -7   1  12        7.30       11.24      5.57 o 
  -6   1  12      675.89      631.39     16.87 o 
  -5   1  12      328.35      360.57     13.66 o 
  -4   1  12      230.46      234.58      5.49 o 
  -3   1  12     3731.00     3807.03     29.93 o 
  -2   1  12     4974.44     5253.23     40.68 o 
  -1   1  12     4344.33     4509.69     37.81 o 
   0   1  12    13848.47    13873.27    104.03 o 
   1   1  12     4204.22     4394.08     38.37 o 
   2   1  12     4968.69     5220.91     41.30 o 
   3   1  12     3643.65     3679.54     32.36 o 
   4   1  12      249.85      261.52      6.71 o 
   5   1  12      321.46      351.79      8.40 o 
   6   1  12      705.44      672.97     12.29 o 
   7   1  12        6.28        1.57      5.10 o 
   8   1  12       13.18       22.82      7.61 o 
   9   1  12       27.82       28.48      9.46 o 
  -9   2  12       26.83       39.30      7.80 o 
  -8   2  12       36.75       29.63      7.17 o 
  -7   2  12       74.07       75.25      8.29 o 
  -6   2  12      131.86      153.41     11.73 o 
  -5   2  12     1585.44     1535.63     25.26 o 
  -4   2  12      436.29      447.13     12.43 o 
  -3   2  12     5469.51     5495.02     43.76 o 
  -2   2  12     1701.89     1737.35     17.32 o 
  -1   2  12      966.74      920.56     10.94 o 
   0   2  12    10932.72    10855.71     83.21 o 
   1   2  12     1001.29      913.54     12.84 o 
   2   2  12     1647.10     1715.59     18.38 o 
   3   2  12     5538.95     5478.44     44.90 o 
   4   2  12      445.82      448.75      9.74 o 
   5   2  12     1598.86     1597.24     20.36 o 
   6   2  12      118.05      127.11      7.25 o 
   7   2  12       77.71       86.06      6.69 o 
   8   2  12       34.23       21.21      8.69 o 
   9   2  12       29.62       32.21     10.26 o 
  -9   3  12       69.38       72.89      9.04 o 
  -8   3  12       23.06        5.02      7.03 o 
  -7   3  12      106.48      121.84      9.80 o 
  -6   3  12      744.12      789.75     18.79 o 
  -5   3  12      218.28      212.60     11.04 o 
  -4   3  12      280.00      266.88     15.35 o 
  -3   3  12     1930.62     1954.59     26.41 o 
  -2   3  12     1743.22     1851.91     20.77 o 
  -1   3  12     1152.19     1091.18     12.64 o 
   0   3  12     3489.36     3333.85     28.50 o 
   1   3  12     1157.10     1105.69     14.76 o 
   2   3  12     1865.52     1968.77     20.66 o 
   3   3  12     1893.52     1933.53     21.74 o 
   4   3  12      291.34      301.65      8.55 o 
   5   3  12      199.35      205.64      8.18 o 
   6   3  12      785.41      794.16     17.17 o 
   7   3  12      112.90      115.23      8.28 o 
   8   3  12       26.46        8.90      6.34 o 
   9   3  12       69.94       74.90     12.68 o 
  -9   4  12        5.32       14.46      6.90 o 
  -8   4  12       80.85       77.91      9.05 o 
  -7   4  12       74.52       93.62      8.93 o 
  -6   4  12      293.17      313.07     18.00 o 
  -5   4  12      404.37      357.44     12.48 o 
  -4   4  12      615.40      616.08     14.81 o 
  -3   4  12     2299.23     2248.05     29.80 o 
  -2   4  12     1242.41     1243.21     15.69 o 
  -1   4  12      594.94      537.22      8.44 o 
   0   4  12     5326.52     5174.38     38.19 o 
   1   4  12      613.40      569.46      9.80 o 
   2   4  12     1237.13     1248.71     16.66 o 
   3   4  12     2381.51     2394.75     27.47 o 
   4   4  12      629.51      660.86     15.08 o 
   5   4  12      434.77      404.37     14.78 o 
   6   4  12      286.86      286.46     10.80 o 
   7   4  12       71.53       98.01      9.04 o 
   8   4  12       76.84       75.76      7.66 o 
   9   4  12        5.76       -4.39      5.70 o 
  -8   5  12       18.27        8.08      5.35 o 
  -7   5  12       13.30       13.38      5.57 o 
  -6   5  12      275.71      264.51     11.46 o 
  -5   5  12      581.48      593.18     15.93 o 
  -4   5  12       10.97       22.06      4.89 o 
  -3   5  12      898.74      893.16     18.74 o 
  -2   5  12     1269.11     1293.26     20.57 o 
  -1   5  12      738.81      679.24     11.59 o 
   0   5  12     1859.61     1830.36     16.50 o 
   1   5  12      730.86      686.66     11.54 o 
   2   5  12     1344.28     1347.63     19.20 o 
   3   5  12      939.20      938.96     16.49 o 
   4   5  12       13.10       16.71      4.40 o 
   5   5  12      578.28      590.32     14.66 o 
   6   5  12      282.61      264.65     11.28 o 
   7   5  12       14.77       12.34      5.90 o 
   8   5  12       19.35        9.97      5.31 o 
  -8   6  12       68.33       52.06      7.81 o 
  -7   6  12       37.15       45.93      6.97 o 
  -6   6  12      109.16      111.83      8.62 o 
  -5   6  12      439.29      433.71     14.99 o 
  -4   6  12       41.16       33.32      5.30 o 
  -3   6  12     1259.48     1234.27     23.49 o 
  -2   6  12      659.60      624.19     13.00 o 
  -1   6  12      712.91      688.12     11.33 o 
   0   6  12      489.43      539.56      8.00 o 
   1   6  12      745.44      686.34     13.17 o 
   2   6  12      660.04      641.26     13.39 o 
   3   6  12     1260.99     1292.17     20.22 o 
   4   6  12       28.70       26.99      5.32 o 
   5   6  12      446.57      402.20     13.04 o 
   6   6  12      122.10      123.37      9.28 o 
   7   6  12       35.26       55.08      7.46 o 
   8   6  12       66.92       63.90      8.26 o 
  -8   7  12       43.03       19.22     11.83 o 
  -7   7  12        5.72        3.05      6.33 o 
  -6   7  12      186.76      167.48      9.80 o 
  -5   7  12      185.19      198.32      9.94 o 
  -4   7  12      247.96      285.15     10.36 o 
  -3   7  12      134.10      169.09      8.28 o 
  -2   7  12     1010.71      987.05     15.88 o 
  -1   7  12     1063.59     1014.43     20.56 o 
   0   7  12     1088.46     1096.50     15.69 o 
   1   7  12     1017.31     1003.19     18.74 o 
   2   7  12     1016.12     1013.00     19.59 o 
   3   7  12      129.78      156.76      9.82 o 
   4   7  12      257.63      262.45     11.71 o 
   5   7  12      172.73      185.78     10.76 o 
   6   7  12      188.21      172.20     10.98 o 
   7   7  12        5.52        1.65      5.52 o 
   8   7  12       41.96       24.47     12.58 o 
  -7   8  12       26.52       31.19      7.98 o 
  -6   8  12       19.21       11.28      5.12 o 
  -5   8  12      370.88      379.90     13.05 o 
  -4   8  12      483.85      520.85     13.20 o 
  -3   8  12      668.38      637.43     13.85 o 
  -2   8  12     1193.86     1151.08     17.93 o 
  -1   8  12     1014.82      993.50     15.77 o 
   0   8  12       81.31      107.58      9.19 o 
   1   8  12     1045.84     1000.36     19.48 o 
   2   8  12     1239.72     1165.74     28.62 o 
   3   8  12      661.99      595.39     16.41 o 
   4   8  12      477.34      455.03     15.33 o 
   5   8  12      369.61      357.11     14.53 o 
   6   8  12       18.16        7.34      5.55 o 
   7   8  12       25.89       30.41      6.84 o 
  -6   9  12       75.12       64.94      8.13 o 
  -5   9  12      138.93      159.67      9.59 o 
  -4   9  12      192.16      231.69     10.40 o 
  -3   9  12       69.35       81.02      7.33 o 
  -2   9  12      690.08      653.56     14.53 o 
  -1   9  12     1022.91      938.62     22.11 o 
   0   9  12      246.02      256.93     12.83 o 
   1   9  12     1002.02      902.63     23.17 o 
   2   9  12      675.86      620.86     16.91 o 
   3   9  12       70.92       84.73      8.44 o 
   4   9  12      193.10      183.42     12.09 o 
   5   9  12      138.16      149.24     13.21 o 
   6   9  12       72.33       70.46      8.54 o 
  -5  10  12      160.82      183.33     11.63 o 
  -4  10  12       99.30      125.10      8.68 o 
  -3  10  12      202.67      205.42      9.94 o 
  -2  10  12      413.22      395.03     14.09 o 
  -1  10  12      249.44      275.11     15.53 o 
   0  10  12       58.56       63.29      8.92 o 
   1  10  12      257.72      263.48     13.69 o 
   2  10  12      425.46      432.47     16.92 o 
   3  10  12      189.62      174.30     13.71 o 
   4  10  12       98.68      109.99     10.31 o 
   5  10  12      157.38      162.55     12.36 o 
  -4  11  12       42.56       62.83      7.82 o 
  -3  11  12       40.08       40.26      7.42 o 
  -2  11  12      179.37      219.10     19.87 o 
  -1  11  12      177.70      170.09     20.26 o 
   0  11  12      146.86      183.57     17.24 o 
   1  11  12      178.16      173.42     13.47 o 
   2  11  12      182.99      202.23     14.66 o 
   3  11  12       44.78       47.37      8.76 o 
   4  11  12       40.02       36.97      8.84 o 
  -2  12  12      226.55      270.18     18.48 o 
  -1  12  12       22.98       17.45     11.27 o 
   0  12  12       73.92       83.92     12.10 o 
   1  12  12       21.77       26.16      8.23 o 
   2  12  12      228.58      268.43     16.52 o 
   1   0  13      271.06      192.11      6.46 o 
   2   0  13     7339.02     7205.59     58.73 o 
   3   0  13      193.98      213.86      5.58 o 
   4   0  13     5149.05     5232.94     40.50 o 
   5   0  13      117.80      144.66      6.00 o 
   6   0  13      314.75      290.95     13.83 o 
   7   0  13       25.21       53.64      8.26 o 
   8   0  13       43.16       39.65      8.37 o 
   9   0  13       33.65       15.29      7.63 o 
  -9   1  13       46.87       43.38     12.52 o 
  -8   1  13       27.36       36.67      8.24 o 
  -7   1  13      281.37      270.02     15.76 o 
  -6   1  13       58.32       64.48      7.57 o 
  -5   1  13      660.35      692.94     16.58 o 
  -4   1  13      554.71      571.36     13.02 o 
  -3   1  13      263.83      313.10      7.14 o 
  -2   1  13     1926.08     2009.96     19.32 o 
  -1   1  13    16217.71    16384.51    122.74 o 
   0   1  13     1256.62     1364.31     15.98 o 
   1   1  13    16298.26    16603.80    123.48 o 
   2   1  13     1894.77     1940.63     21.60 o 
   3   1  13      271.21      335.89      8.15 o 
   4   1  13      543.40      563.27     10.43 o 
   5   1  13      647.47      626.67     11.19 o 
   6   1  13       60.61       64.23      5.25 o 
   7   1  13      268.52      238.62     16.23 o 
   8   1  13       26.47       36.03     15.00 o 
   9   1  13       45.86       52.47      9.95 o 
  -9   2  13        9.64       14.84      6.72 o 
  -8   2  13      108.75      127.11     10.91 o 
  -7   2  13        5.93       -0.57      5.52 o 
  -6   2  13      157.14      147.76     10.08 o 
  -5   2  13      709.03      766.99     20.07 o 
  -4   2  13     3969.67     3968.10     50.22 o 
  -3   2  13     2047.99     2091.72     20.87 o 
  -2   2  13     6002.19     5896.57     46.13 o 
  -1   2  13     1471.57     1456.07     15.26 o 
   0   2  13        0.27        6.01      2.14 o 
   1   2  13     1518.03     1517.85     17.81 o 
   2   2  13     6036.66     5896.28     46.93 o 
   3   2  13     2054.30     2051.51     22.11 o 
   4   2  13     3972.53     3924.23     36.16 o 
   5   2  13      695.39      729.68     13.43 o 
   6   2  13      153.21      149.61      7.85 o 
   7   2  13        5.04       -2.18      4.26 o 
   8   2  13      111.81      133.70     14.70 o 
   9   2  13       10.03       12.83      8.85 o 
  -9   3  13       50.53       48.66      9.33 o 
  -8   3  13       22.85       17.32      6.27 o 
  -7   3  13      244.29      198.15     12.18 o 
  -6   3  13      100.65      121.30      9.24 o 
  -5   3  13      896.77      881.05     19.10 o 
  -4   3  13      661.51      726.86     24.43 o 
  -3   3  13      684.10      711.22     14.97 o 
  -2   3  13     2236.83     2154.13     20.47 o 
  -1   3  13    10748.94    10682.68     71.29 o 
   0   3  13     4985.96     4826.65     41.86 o 
   1   3  13    10614.06    10578.00     83.87 o 
   2   3  13     2206.83     2113.34     22.24 o 
   3   3  13      661.21      681.49     11.94 o 
   4   3  13      649.98      704.72     13.04 o 
   5   3  13      923.57      935.54     15.89 o 
   6   3  13      104.12      109.58      7.44 o 
   7   3  13      233.97      199.37      9.55 o 
   8   3  13       22.89       24.94      7.68 o 
   9   3  13       49.37       38.27     11.01 o 
  -9   4  13        8.80        2.88      9.40 o 
  -8   4  13       48.45       62.27      8.30 o 
  -7   4  13       51.79       75.79      8.49 o 
  -6   4  13       51.53       49.30      6.93 o 
  -5   4  13      276.22      320.07     11.94 o 
  -4   4  13     1742.03     1734.12     26.63 o 
  -3   4  13      667.00      666.45     17.96 o 
  -2   4  13     2944.38     2852.24     33.62 o 
  -1   4  13      935.40      914.68     10.64 o 
   0   4  13       24.40       34.31      2.84 o 
   1   4  13      924.62      899.00     13.93 o 
   2   4  13     2936.48     2817.85     28.04 o 
   3   4  13      652.10      684.95     12.59 o 
   4   4  13     1756.50     1725.97     31.07 o 
   5   4  13      284.70      328.69     10.43 o 
   6   4  13       50.09       41.52      5.70 o 
   7   4  13       51.88       57.85      6.61 o 
   8   4  13       50.45       58.26      7.00 o 
   9   4  13        8.35       17.60     11.54 o 
  -8   5  13        0.46        0.48      5.03 o 
  -7   5  13       60.41       38.00      6.99 o 
  -6   5  13       35.20       44.50      6.98 o 
  -5   5  13      605.19      615.22     16.42 o 
  -4   5  13      204.72      222.17     10.08 o 
  -3   5  13       94.92       96.65      7.36 o 
  -2   5  13      352.95      339.42     10.51 o 
  -1   5  13     3346.07     3355.76     32.99 o 
   0   5  13     1619.81     1498.77     15.68 o 
   1   5  13     3376.79     3311.09     31.41 o 
   2   5  13      345.40      336.94     12.03 o 
   3   5  13       84.64       78.70      6.25 o 
   4   5  13      202.47      228.64      9.65 o 
   5   5  13      624.58      627.96     15.13 o 
   6   5  13       39.03       64.19      7.08 o 
   7   5  13       63.26       54.48      6.63 o 
   8   5  13        0.45        5.04      4.86 o 
  -8   6  13       35.87       32.97      7.95 o 
  -7   6  13       48.00       31.23      6.48 o 
  -6   6  13       17.93       17.86      5.33 o 
  -5   6  13      138.89      149.48      9.47 o 
  -4   6  13      870.13      796.85     16.55 o 
  -3   6  13      581.67      575.87     17.54 o 
  -2   6  13     1347.06     1330.34     19.90 o 
  -1   6  13      447.38      433.75     10.24 o 
   0   6  13      137.03      124.88      4.66 o 
   1   6  13      437.98      419.33     10.61 o 
   2   6  13     1394.24     1365.86     20.32 o 
   3   6  13      580.97      597.02     13.74 o 
   4   6  13      899.26      864.97     17.49 o 
   5   6  13      137.84      138.92     11.84 o 
   6   6  13       17.27       16.67      5.52 o 
   7   6  13       50.57       39.28      7.55 o 
   8   6  13       36.79       34.70      6.61 o 
  -7   7  13       63.86       49.91      7.63 o 
  -6   7  13       95.11      130.15      8.91 o 
  -5   7  13      113.36      127.25      8.88 o 
  -4   7  13      171.06      205.96     10.20 o 
  -3   7  13       90.05      112.00      9.09 o 
  -2   7  13      173.48      179.22      7.53 o 
  -1   7  13     1293.46     1328.70     18.03 o 
   0   7  13     1389.92     1251.31     27.25 o 
   1   7  13     1295.21     1327.99     20.48 o 
   2   7  13      155.85      162.31      8.57 o 
   3   7  13       85.36       97.90      7.63 o 
   4   7  13      181.60      196.90     10.60 o 
   5   7  13      117.00      120.69      9.10 o 
   6   7  13      100.49      141.32     10.40 o 
   7   7  13       58.82       49.39      7.62 o 
  -7   8  13        5.72        4.44      5.72 o 
  -6   8  13       30.91       30.68      6.08 o 
  -5   8  13      263.81      265.84     10.71 o 
  -4   8  13      332.47      313.25     10.82 o 
  -3   8  13      667.19      675.76     14.41 o 
  -2   8  13      278.63      295.09      9.44 o 
  -1   8  13      233.98      217.00      9.75 o 
   0   8  13       17.87       23.22      7.09 o 
   1   8  13      246.46      240.92     10.78 o 
   2   8  13      260.31      257.03     11.28 o 
   3   8  13      674.48      666.66     17.53 o 
   4   8  13      322.28      292.53     12.03 o 
   5   8  13      268.05      279.75     12.19 o 
   6   8  13       29.77       30.95      6.75 o 
   7   8  13        4.78        2.45      6.13 o 
  -6   9  13       50.07       79.49      9.86 o 
  -5   9  13       15.50       16.08      5.11 o 
  -4   9  13      136.13      151.65      9.00 o 
  -3   9  13       70.57       63.03      6.37 o 
  -2   9  13      470.38      473.63     13.15 o 
  -1   9  13      678.58      684.29     23.28 o 
   0   9  13     2018.47     1940.49     90.46 o 
   1   9  13      700.07      711.64     24.29 o 
   2   9  13      465.32      442.02     16.16 o 
   3   9  13       76.71       72.99      8.28 o 
   4   9  13      129.71      140.45     10.71 o 
   5   9  13       15.80       17.13      7.62 o 
   6   9  13       48.43       56.33      8.05 o 
  -5  10  13       47.60       51.16      9.65 o 
  -4  10  13      154.70      136.82      9.16 o 
  -3  10  13      528.23      570.73     17.37 o 
  -2  10  13       92.20       95.08     11.81 o 
  -1  10  13      495.56      502.88     35.28 o 
   0  10  13       44.55       49.94      9.39 o 
   1  10  13      475.51      490.08     22.43 o 
   2  10  13       98.69      121.30     11.57 o 
   3  10  13      504.42      543.83     26.77 o 
   4  10  13      153.77      140.32     11.33 o 
   5  10  13       47.97       48.21      7.62 o 
  -4  11  13      117.87      150.37     11.57 o 
  -3  11  13       84.97      104.43     10.84 o 
  -2  11  13      105.87      128.47     13.54 o 
  -1  11  13        4.23        1.95      6.84 o 
   0  11  13      878.83      940.21     29.74 o 
   1  11  13        1.97        0.52      6.28 o 
   2  11  13      107.63      113.74     11.93 o 
   3  11  13       81.36       94.62     11.45 o 
   4  11  13      116.91      133.00     13.31 o 
  -2  12  13       82.39       80.84     12.26 o 
  -1  12  13       91.71       98.50     13.17 o 
   0  12  13       43.88       30.07      9.58 o 
   1  12  13       98.16      102.32     11.88 o 
   2  12  13       89.03       96.02     11.69 o 
   0   0  14       12.44       32.63      4.66 o 
   1   0  14     2893.18     2864.47     27.74 o 
   2   0  14       24.90       35.60      3.32 o 
   3   0  14     4362.88     4164.77     38.38 o 
   4   0  14        0.62        0.00      2.41 o 
   5   0  14      365.49      374.24      9.34 o 
   6   0  14       17.05        5.29      6.36 o 
   7   0  14        5.16        9.58      6.28 o 
   8   0  14       27.99       21.59      7.86 o 
   9   0  14       17.08       21.31      8.55 o 
  -9   1  14       18.17       27.33      8.52 o 
  -8   1  14       33.72       21.20      7.60 o 
  -7   1  14      122.29      107.59     14.20 o 
  -6   1  14      273.85      264.55     12.97 o 
  -5   1  14       69.91       65.30     10.16 o 
  -4   1  14      331.39      342.67      8.94 o 
  -3   1  14      550.35      526.27      8.99 o 
  -2   1  14     1995.00     2011.98     19.68 o 
  -1   1  14      246.95      238.53     10.37 o 
   0   1  14    10575.71    10183.29     79.56 o 
   1   1  14      243.45      221.43      9.98 o 
   2   1  14     1915.24     1910.34     21.83 o 
   3   1  14      550.41      528.69      9.71 o 
   4   1  14      327.47      341.66     10.76 o 
   5   1  14       72.77       72.13      5.33 o 
   6   1  14      252.69      246.33     11.07 o 
   7   1  14      120.50      112.02     11.01 o 
   8   1  14       33.14        0.76      6.32 o 
   9   1  14       18.05       11.74      9.03 o 
  -9   2  14      105.07       83.58      9.86 o 
  -8   2  14       46.11       41.47      7.55 o 
  -7   2  14       44.66       46.44      9.54 o 
  -6   2  14      112.61       85.33      8.54 o 
  -5   2  14      544.09      529.82     22.16 o 
  -4   2  14      144.58      142.32      8.52 o 
  -3   2  14     6009.28     6007.12     52.83 o 
  -2   2  14      430.61      458.15      7.61 o 
  -1   2  14     3732.37     3703.60     31.92 o 
   0   2  14      813.04      976.62     13.42 o 
   1   2  14     3790.64     3806.94     38.31 o 
   2   2  14      438.18      455.35      8.93 o 
   3   2  14     5895.00     5889.78     48.55 o 
   4   2  14      131.92      129.25      6.65 o 
   5   2  14      512.12      504.44     11.39 o 
   6   2  14      110.90       88.76      6.60 o 
   7   2  14       43.30       44.09      8.04 o 
   8   2  14       45.98       26.44      9.58 o 
   9   2  14      101.79       79.28     13.25 o 
  -9   3  14        1.56       -5.10      5.83 o 
  -8   3  14      232.90      187.45     12.68 o 
  -7   3  14       29.93       24.28      7.88 o 
  -6   3  14      806.62      804.96     19.49 o 
  -5   3  14      644.45      605.75     16.17 o 
  -4   3  14      726.62      721.79     18.43 o 
  -3   3  14      321.93      283.52      9.96 o 
  -2   3  14     2614.63     2653.26     27.77 o 
  -1   3  14      410.71      347.68      6.88 o 
   0   3  14    15126.94    15185.78    115.27 o 
   1   3  14      426.24      362.45      8.50 o 
   2   3  14     2643.45     2713.38     26.64 o 
   3   3  14      315.97      290.87      8.18 o 
   4   3  14      708.10      687.79     17.07 o 
   5   3  14      664.37      647.21     13.44 o 
   6   3  14      789.02      785.43     15.55 o 
   7   3  14       31.07       37.04      5.59 o 
   8   3  14      231.59      220.45     15.72 o 
   9   3  14        1.58        0.35      8.31 o 
  -8   4  14       27.38       26.77      7.20 o 
  -7   4  14       27.54       16.91      6.04 o 
  -6   4  14       28.17       35.35      6.52 o 
  -5   4  14     1468.95     1368.90     24.70 o 
  -4   4  14      544.82      563.97     14.95 o 
  -3   4  14     7780.52     7529.00     72.73 o 
  -2   4  14     1405.75     1349.22     21.02 o 
  -1   4  14     3554.13     3526.99     30.91 o 
   0   4  14       34.79       54.45      3.68 o 
   1   4  14     3624.69     3576.52     32.45 o 
   2   4  14     1444.66     1385.64     17.79 o 
   3   4  14     7750.35     7416.90     67.44 o 
   4   4  14      577.59      589.73     12.52 o 
   5   4  14     1448.02     1363.36     20.56 o 
   6   4  14       27.87       32.59      5.32 o 
   7   4  14       25.74       15.30      5.14 o 
   8   4  14       27.11       32.62      6.72 o 
  -8   5  14       65.72       40.63      8.54 o 
  -7   5  14       23.45       23.68      6.41 o 
  -6   5  14      299.97      285.27     12.39 o 
  -5   5  14      192.35      203.56     11.01 o 
  -4   5  14      316.49      310.76     12.60 o 
  -3   5  14       75.77       80.98      6.95 o 
  -2   5  14     1768.19     1763.50     25.36 o 
  -1   5  14     1724.61     1640.85     20.53 o 
   0   5  14    10341.51    10180.36     70.26 o 
   1   5  14     1802.51     1739.28     20.25 o 
   2   5  14     1745.17     1768.34     25.51 o 
   3   5  14       77.63       81.96      5.85 o 
   4   5  14      305.73      282.93      9.53 o 
   5   5  14      207.24      210.48      9.47 o 
   6   5  14      282.98      255.53     10.46 o 
   7   5  14       21.82       27.51      6.26 o 
   8   5  14       64.53       42.00      6.89 o 
  -8   6  14        7.83       -0.34      6.35 o 
  -7   6  14       16.01       20.80      6.09 o 
  -6   6  14       93.17       80.06      9.57 o 
  -5   6  14       50.84       56.98      7.23 o 
  -4   6  14     1092.95     1137.53     22.18 o 
  -3   6  14     1279.94     1264.81     24.56 o 
  -2   6  14     1901.60     1830.33     24.33 o 
  -1   6  14     1304.31     1293.70     20.25 o 
   0   6  14       70.24       87.41      6.31 o 
   1   6  14     1259.80     1237.01     17.25 o 
   2   6  14     1885.58     1833.49     26.88 o 
   3   6  14     1238.81     1211.11     20.37 o 
   4   6  14     1087.12     1147.90     20.55 o 
   5   6  14       41.03       51.05      6.42 o 
   6   6  14       93.27       77.31      7.95 o 
   7   6  14       17.30        5.91      5.17 o 
   8   6  14        8.98       12.73      5.82 o 
  -7   7  14      148.32      153.11     10.15 o 
  -6   7  14       20.63       26.54      6.00 o 
  -5   7  14      276.86      284.98     16.96 o 
  -4   7  14      274.78      251.70     10.54 o 
  -3   7  14      228.61      219.28      9.68 o 
  -2   7  14      235.28      230.37      8.82 o 
  -1   7  14     2029.00     1961.77     27.50 o 
   0   7  14     1865.51     1903.57     39.78 o 
   1   7  14     2103.35     1995.21     25.98 o 
   2   7  14      269.91      277.29      9.96 o 
   3   7  14      231.10      210.10     10.04 o 
   4   7  14      273.37      239.08     11.11 o 
   5   7  14      277.87      302.02     14.46 o 
   6   7  14       26.24       36.60      6.81 o 
   7   7  14      145.65      164.19     11.40 o 
  -7   8  14        5.73       12.60      6.19 o 
  -6   8  14        5.00        6.59      5.01 o 
  -5   8  14       42.81       29.78      6.49 o 
  -4   8  14      342.64      353.61     11.31 o 
  -3   8  14      319.89      318.90     10.49 o 
  -2   8  14      882.76      864.24     15.68 o 
  -1   8  14      546.02      517.43     14.07 o 
   0   8  14      439.35      372.25     21.75 o 
   1   8  14      523.54      491.71     15.23 o 
   2   8  14      846.71      856.95     18.31 o 
   3   8  14      340.78      373.78     12.58 o 
   4   8  14      339.64      371.93     15.87 o 
   5   8  14       52.45       37.22      7.17 o 
   6   8  14        4.76       -0.97      5.08 o 
   7   8  14        6.17       -0.53      7.17 o 
  -6   9  14        0.29       -5.05      5.05 o 
  -5   9  14      105.59      108.42      8.60 o 
  -4   9  14       43.70       44.30      6.07 o 
  -3   9  14       12.37        9.11      4.54 o 
  -2   9  14      236.20      232.49     11.81 o 
  -1   9  14      598.86      585.15     21.63 o 
   0   9  14     1210.65     1187.15     43.03 o 
   1   9  14      624.95      576.45     29.87 o 
   2   9  14      245.22      251.68     11.79 o 
   3   9  14       13.00       12.52      5.18 o 
   4   9  14       41.59       38.66      6.72 o 
   5   9  14      110.69      126.03     10.12 o 
   6   9  14        0.85       -4.05      5.23 o 
  -5  10  14       94.66       77.11      8.61 o 
  -4  10  14      196.19      238.70     11.43 o 
  -3  10  14      279.01      273.93     16.00 o 
  -2  10  14      304.08      329.19     17.62 o 
  -1  10  14      150.92      162.49     14.17 o 
   0  10  14        0.01        1.15      6.18 o 
   1  10  14      151.42      138.26     11.86 o 
   2  10  14      305.52      350.73     15.87 o 
   3  10  14      300.09      276.41     12.32 o 
   4  10  14      193.02      220.23     12.33 o 
   5  10  14      100.97       82.30      8.95 o 
  -4  11  14       14.52       20.29      7.75 o 
  -3  11  14       30.33       36.59     11.41 o 
  -2  11  14       46.01       53.72     10.39 o 
  -1  11  14      398.46      424.89     20.31 o 
   0  11  14      299.82      325.19     18.34 o 
   1  11  14      405.42      451.47     18.66 o 
   2  11  14       47.21       35.42      8.54 o 
   3  11  14       30.13       21.30      7.99 o 
   4  11  14       15.85       29.01      8.67 o 
  -1  12  14       14.22        9.94      8.03 o 
   0  12  14        0.91       -5.05      7.26 o 
   1  12  14       14.89        7.49      6.95 o 
   1   0  15     1330.51     1424.56     17.41 o 
   2   0  15     7752.86     7451.02     61.53 o 
   3   0  15        1.03        4.68      2.56 o 
   4   0  15     2398.19     2559.39     24.20 o 
   5   0  15      493.71      438.68     15.88 o 
   6   0  15        0.08       16.76      6.50 o 
   7   0  15       99.92       61.97     10.53 o 
   8   0  15        1.89        9.62      7.49 o 
   9   0  15        2.02       -2.57      6.27 o 
  -9   1  15        8.68       11.93      7.30 o 
  -8   1  15       24.65       19.69      7.86 o 
  -7   1  15       81.23       89.18     10.46 o 
  -6   1  15       17.85       14.79      5.90 o 
  -5   1  15     1505.00     1479.89     48.10 o 
  -4   1  15      482.47      470.76     14.81 o 
  -3   1  15      232.47      247.57      7.28 o 
  -2   1  15      206.95      202.81      6.14 o 
  -1   1  15     8223.01     8054.37     65.18 o 
   0   1  15      484.98      519.35      9.56 o 
   1   1  15     8332.96     8087.70     65.71 o 
   2   1  15      236.05      221.98      6.87 o 
   3   1  15      243.26      247.75      7.02 o 
   4   1  15      487.50      475.36      9.99 o 
   5   1  15     1505.92     1536.37     19.74 o 
   6   1  15       18.30        9.76      5.92 o 
   7   1  15       86.33       95.26     12.20 o 
   8   1  15       24.00       35.37      9.82 o 
   9   1  15        8.98       13.16      9.37 o 
  -9   2  15       27.45       25.37      8.33 o 
  -8   2  15       22.85       18.88      6.68 o 
  -7   2  15       67.04       54.74      7.80 o 
  -6   2  15      254.35      229.62     11.52 o 
  -5   2  15      174.34      175.70     12.93 o 
  -4   2  15     1139.70     1221.56     21.95 o 
  -3   2  15      253.05      259.08      8.45 o 
  -2   2  15     3008.94     2961.19     26.49 o 
  -1   2  15      798.91      834.34     12.17 o 
   0   2  15      758.85      779.73     12.07 o 
   1   2  15      816.94      895.13     13.49 o 
   2   2  15     3007.86     2963.59     30.58 o 
   3   2  15      266.87      288.80      7.97 o 
   4   2  15     1239.40     1296.24     17.67 o 
   5   2  15      178.91      176.69      7.75 o 
   6   2  15      264.50      261.15     14.36 o 
   7   2  15       68.01       49.77     10.34 o 
   8   2  15       19.96       12.49      8.82 o 
   9   2  15       27.02       11.89     12.17 o 
  -8   3  15       47.31       49.68      7.82 o 
  -7   3  15      140.05      136.32     10.86 o 
  -6   3  15      308.12      323.04     12.87 o 
  -5   3  15     1348.26     1332.57     24.55 o 
  -4   3  15     1522.91     1416.58     24.04 o 
  -3   3  15      132.61      214.26      9.28 o 
  -2   3  15     1050.16     1040.03     16.55 o 
  -1   3  15     4221.21     4104.79     34.28 o 
   0   3  15       38.78       45.34      3.85 o 
   1   3  15     4217.57     4125.88     38.71 o 
   2   3  15     1014.13     1005.43     14.64 o 
   3   3  15      140.95      218.56      7.84 o 
   4   3  15     1525.05     1452.24     19.70 o 
   5   3  15     1344.55     1383.95     20.02 o 
   6   3  15      308.48      327.60     10.56 o 
   7   3  15      143.30      142.48      8.73 o 
   8   3  15       48.27       41.26     10.46 o 
  -8   4  15        2.02        2.05      5.86 o 
  -7   4  15       27.96       28.75      7.03 o 
  -6   4  15       38.43       51.01      7.12 o 
  -5   4  15       65.27       52.59      7.07 o 
  -4   4  15     1466.27     1523.03     25.48 o 
  -3   4  15      350.43      377.04     11.98 o 
  -2   4  15     3910.98     3829.86     42.51 o 
  -1   4  15     3621.43     3677.37     35.96 o 
   0   4  15      932.84      841.71     11.90 o 
   1   4  15     3721.04     3781.55     41.60 o 
   2   4  15     3900.30     3806.47     35.54 o 
   3   4  15      399.09      418.50     10.73 o 
   4   4  15     1503.67     1564.63     21.29 o 
   5   4  15       60.11       60.25      6.04 o 
   6   4  15       41.91       42.62      5.58 o 
   7   4  15       28.45       25.07      5.42 o 
   8   4  15        2.52        3.05      6.04 o 
  -8   5  15        8.33        1.29      6.65 o 
  -7   5  15       26.46       22.16      6.72 o 
  -6   5  15       51.19       58.89      7.77 o 
  -5   5  15      159.76      174.08     10.53 o 
  -4   5  15      425.26      430.54     13.61 o 
  -3   5  15      775.02      741.50     16.58 o 
  -2   5  15      448.10      433.47     12.19 o 
  -1   5  15     3873.97     3778.95     54.14 o 
   0   5  15      441.22      379.85      7.59 o 
   1   5  15     3902.92     3817.76     35.33 o 
   2   5  15      430.24      440.44     10.37 o 
   3   5  15      752.49      733.23     13.87 o 
   4   5  15      425.69      397.82     11.15 o 
   5   5  15      159.42      173.18      9.22 o 
   6   5  15       48.79       61.30      7.09 o 
   7   5  15       27.58       22.88      7.12 o 
   8   5  15        7.80        3.29      5.08 o 
  -7   6  15       29.87       43.58      7.36 o 
  -6   6  15       16.02       31.07      6.47 o 
  -5   6  15        8.75       14.20      5.23 o 
  -4   6  15      756.54      793.22     18.41 o 
  -3   6  15      213.48      243.68     12.12 o 
  -2   6  15     1743.62     1785.90     26.59 o 
  -1   6  15      116.28      119.86      6.86 o 
   0   6  15     1179.27     1125.08     19.00 o 
   1   6  15       88.99       87.78      5.71 o 
   2   6  15     1696.78     1666.36     21.97 o 
   3   6  15      199.66      229.26      8.84 o 
   4   6  15      738.86      735.82     16.65 o 
   5   6  15        8.91       12.14      4.66 o 
   6   6  15       13.53       22.71      5.45 o 
   7   6  15       27.07       28.37      6.19 o 
  -7   7  15       40.65       24.94      6.58 o 
  -6   7  15      195.91      233.60     12.04 o 
  -5   7  15      165.77      163.66     10.18 o 
  -4   7  15       21.18       23.82      5.33 o 
  -3   7  15      304.06      291.39     10.54 o 
  -2   7  15      366.18      364.16     10.95 o 
  -1   7  15     1357.34     1324.03     22.28 o 
   0   7  15      930.43      902.92     24.60 o 
   1   7  15     1345.95     1322.35     23.81 o 
   2   7  15      385.59      397.69     11.86 o 
   3   7  15      289.91      284.66     10.83 o 
   4   7  15       17.50       14.15      4.99 o 
   5   7  15      160.81      155.09     10.37 o 
   6   7  15      181.56      233.88     12.42 o 
   7   7  15       39.79       31.66      6.42 o 
  -6   8  15       26.45       19.85      5.61 o 
  -5   8  15      110.11      106.64      8.32 o 
  -4   8  15      543.76      518.38     13.60 o 
  -3   8  15      574.20      576.81     13.57 o 
  -2   8  15     1037.00      978.93     17.04 o 
  -1   8  15      241.57      255.50     14.52 o 
   0   8  15      128.38      133.63     12.51 o 
   1   8  15      230.71      227.52     11.32 o 
   2   8  15     1058.98     1030.30     19.37 o 
   3   8  15      547.90      579.03     15.32 o 
   4   8  15      543.46      530.39     15.38 o 
   5   8  15      104.31      100.64      8.79 o 
   6   8  15       26.00       20.41      6.20 o 
  -6   9  15      112.64      137.16     10.79 o 
  -5   9  15       64.43       62.63      7.65 o 
  -4   9  15      136.57      135.12      8.94 o 
  -3   9  15      122.39      144.82      9.90 o 
  -2   9  15      322.05      303.51     12.41 o 
  -1   9  15      514.14      473.40     36.96 o 
   0   9  15      657.44      723.76     24.29 o 
   1   9  15      509.94      486.48     17.80 o 
   2   9  15      316.87      296.79     13.02 o 
   3   9  15      117.42      146.00      9.70 o 
   4   9  15      143.86      152.48     12.04 o 
   5   9  15       68.24       66.76      8.19 o 
   6   9  15      112.29      133.03     11.46 o 
  -5  10  15      102.83      102.05      9.01 o 
  -4  10  15      114.56      115.38      8.73 o 
  -3  10  15      434.41      465.84     16.01 o 
  -2  10  15      231.98      240.96     19.96 o 
  -1  10  15      256.28      219.52     27.39 o 
   0  10  15       47.29       57.65     13.33 o 
   1  10  15      269.36      257.43     19.46 o 
   2  10  15      241.88      280.77     15.43 o 
   3  10  15      444.80      438.23     16.60 o 
   4  10  15      116.18      113.00      9.77 o 
   5  10  15      101.80      105.42      9.79 o 
  -3  11  15       67.99       54.72     11.59 o 
  -2  11  15      207.76      213.41     22.55 o 
  -1  11  15      183.32      189.72     16.52 o 
   0  11  15      229.41      286.27     23.15 o 
   1  11  15      177.38      152.26     17.47 o 
   2  11  15      204.32      218.02     15.71 o 
   3  11  15       67.53       80.15     10.81 o 
   0   0  16     2898.58     2848.36     40.30 o 
   1   0  16     2108.38     2130.14     23.32 o 
   2   0  16      588.89      620.89     11.58 o 
   3   0  16     4359.33     4330.85     40.53 o 
   4   0  16       14.45        8.69      3.23 o 
   5   0  16      210.01      210.68     12.32 o 
   6   0  16       65.69       66.72      9.00 o 
   7   0  16       13.32       24.68     11.77 o 
   8   0  16       77.33       75.81     10.37 o 
   9   0  16        0.67       -0.54      7.38 o 
  -9   1  16        1.06       -5.43      6.75 o 
  -8   1  16       35.28       19.73      7.56 o 
  -7   1  16       75.30       83.22     10.12 o 
  -6   1  16      463.19      488.55     19.83 o 
  -5   1  16       87.04       65.58      8.20 o 
  -4   1  16      520.95      516.93     15.77 o 
  -3   1  16     1396.31     1379.08     18.49 o 
  -2   1  16     1231.98     1230.44     16.03 o 
  -1   1  16     1567.47     1601.21     21.97 o 
   0   1  16     5452.25     5104.24     44.79 o 
   1   1  16     1501.06     1498.75     18.92 o 
   2   1  16     1264.41     1258.27     17.16 o 
   3   1  16     1421.40     1424.18     19.23 o 
   4   1  16      506.23      531.57     11.63 o 
   5   1  16       91.28       86.72      5.88 o 
   6   1  16      451.95      512.32     20.98 o 
   7   1  16       77.06       89.73     12.37 o 
   8   1  16       33.55       33.75     15.92 o 
   9   1  16        1.33       -7.46      7.83 o 
  -8   2  16       16.83        0.68      6.75 o 
  -7   2  16       74.04       70.52      9.67 o 
  -6   2  16       73.89       78.43      8.20 o 
  -5   2  16      163.54      144.06      9.96 o 
  -4   2  16      286.70      277.36     12.23 o 
  -3   2  16     4293.58     4323.25     53.55 o 
  -2   2  16      610.73      651.63      9.88 o 
  -1   2  16     3343.39     3220.99     30.93 o 
   0   2  16     4455.16     4732.86     42.47 o 
   1   2  16     3329.07     3171.30     31.88 o 
   2   2  16      590.08      627.48     12.00 o 
   3   2  16     4309.42     4350.88     38.95 o 
   4   2  16      284.16      255.72      8.28 o 
   5   2  16      180.08      179.05      7.97 o 
   6   2  16       68.50       68.54      6.52 o 
   7   2  16       73.52      100.78     13.01 o 
   8   2  16       14.49       14.64      8.81 o 
  -8   3  16       30.56       24.43      7.05 o 
  -7   3  16       76.71       95.12      9.39 o 
  -6   3  16       71.93       94.74      8.98 o 
  -5   3  16      112.65      116.13      9.13 o 
  -4   3  16      297.52      313.85     12.92 o 
  -3   3  16     1287.19     1256.91     24.14 o 
  -2   3  16     1348.17     1286.17     19.39 o 
  -1   3  16     1546.62     1520.56     16.88 o 
   0   3  16     2909.59     2888.68     29.45 o 
   1   3  16     1485.72     1487.77     19.53 o 
   2   3  16     1410.03     1408.44     19.31 o 
   3   3  16     1266.37     1309.03     20.30 o 
   4   3  16      292.32      290.36      9.09 o 
   5   3  16       91.96       96.61      7.43 o 
   6   3  16       81.73      113.78      7.57 o 
   7   3  16       77.39       85.27      8.89 o 
   8   3  16       33.19       36.63     10.41 o 
  -8   4  16       35.06       27.94      7.33 o 
  -7   4  16       23.10       23.42      6.68 o 
  -6   4  16      208.03      208.95     17.63 o 
  -5   4  16       40.91       58.56      7.31 o 
  -4   4  16      532.34      548.34     15.51 o 
  -3   4  16      817.57      794.88     17.27 o 
  -2   4  16     1126.72     1064.79     19.01 o 
  -1   4  16      473.08      459.06     11.04 o 
   0   4  16     4962.56     4967.44     44.97 o 
   1   4  16      496.55      457.33     10.96 o 
   2   4  16     1110.00     1076.22     15.93 o 
   3   4  16      862.95      867.74     14.81 o 
   4   4  16      529.60      525.82     12.33 o 
   5   4  16       48.61       60.06      6.09 o 
   6   4  16      211.44      206.50     10.17 o 
   7   4  16       26.18       30.15      5.75 o 
   8   4  16       34.52       30.42      8.35 o 
  -8   5  16       19.55       17.94      6.93 o 
  -7   5  16       15.23       14.52      6.37 o 
  -6   5  16      162.20      163.63     11.19 o 
  -5   5  16       63.81       57.91      7.39 o 
  -4   5  16      117.16      101.53      8.33 o 
  -3   5  16     1760.22     1672.22     29.06 o 
  -2   5  16      883.86      865.23     17.40 o 
  -1   5  16     1378.14     1354.47     21.47 o 
   0   5  16     2963.21     2817.54     29.83 o 
   1   5  16     1313.14     1300.33     18.91 o 
   2   5  16      814.18      810.07     14.16 o 
   3   5  16     1824.93     1728.89     22.64 o 
   4   5  16      142.10      123.74      7.62 o 
   5   5  16       78.93       66.95      6.48 o 
   6   5  16      178.49      193.01     10.15 o 
   7   5  16       17.05       12.93      5.20 o 
   8   5  16       21.89       23.94      6.63 o 
  -7   6  16       18.80       29.85      6.54 o 
  -6   6  16       37.19       28.82      7.05 o 
  -5   6  16      213.12      228.54     12.09 o 
  -4   6  16      228.43      222.76     11.46 o 
  -3   6  16     1087.52     1077.93     28.47 o 
  -2   6  16      474.89      462.72     16.82 o 
  -1   6  16      561.02      559.42     13.90 o 
   0   6  16     2991.35     2948.74     35.46 o 
   1   6  16      607.11      611.53     12.87 o 
   2   6  16      491.71      487.79     11.42 o 
   3   6  16     1103.44     1076.59     18.08 o 
   4   6  16      216.13      223.82      9.92 o 
   5   6  16      209.74      223.41     11.56 o 
   6   6  16       36.98       29.16      5.96 o 
   7   6  16       16.75       16.37      5.62 o 
  -7   7  16       16.61       15.11      6.23 o 
  -6   7  16      231.68      234.71     12.15 o 
  -5   7  16       39.67       43.30      6.73 o 
  -4   7  16      320.49      329.28     11.90 o 
  -3   7  16      623.01      611.02     15.60 o 
  -2   7  16      859.09      863.84     16.66 o 
  -1   7  16      754.16      690.55     18.50 o 
   0   7  16     1339.83     1238.01     29.72 o 
   1   7  16      709.22      673.17     18.39 o 
   2   7  16      843.97      784.68     15.17 o 
   3   7  16      627.25      600.15     13.87 o 
   4   7  16      318.04      316.84     11.04 o 
   5   7  16       38.80       30.45      5.85 o 
   6   7  16      226.30      229.61     11.64 o 
   7   7  16       18.71       24.29      6.13 o 
  -6   8  16       15.66        6.38      5.14 o 
  -5   8  16      179.02      170.19     10.12 o 
  -4   8  16       56.08       64.91      6.79 o 
  -3   8  16      329.27      311.48     10.60 o 
  -2   8  16      384.83      368.86     12.03 o 
  -1   8  16      548.20      531.38     20.31 o 
   0   8  16     1230.79     1248.08     37.36 o 
   1   8  16      535.25      481.85     17.26 o 
   2   8  16      408.21      383.38     13.95 o 
   3   8  16      313.11      282.16     11.49 o 
   4   8  16       58.56       69.00      7.80 o 
   5   8  16      171.77      163.66     10.94 o 
   6   8  16       17.08       20.81      5.83 o 
  -5   9  16       33.95       37.41      9.29 o 
  -4   9  16      149.87      161.48      9.62 o 
  -3   9  16      171.58      177.41     10.51 o 
  -2   9  16      230.01      233.77     16.22 o 
  -1   9  16      380.88      362.49     18.33 o 
   0   9  16      216.04      251.55     15.69 o 
   1   9  16      364.88      355.87     18.16 o 
   2   9  16      220.31      229.63     14.24 o 
   3   9  16      179.08      174.65     10.75 o 
   4   9  16      148.63      155.74     10.69 o 
   5   9  16       34.47       35.67      7.99 o 
  -4  10  16       84.84      111.45      9.73 o 
  -3  10  16      136.92      110.83     11.37 o 
  -2  10  16      233.24      267.37     17.98 o 
  -1  10  16      312.32      339.94     28.11 o 
   0  10  16      173.88      180.89     15.99 o 
   1  10  16      306.57      320.14     18.30 o 
   2  10  16      232.32      246.42     21.44 o 
   3  10  16      125.50      107.96     10.36 o 
   4  10  16       85.73      102.25      9.58 o 
  -3  11  16       43.65       52.37     10.73 o 
  -2  11  16       78.92       71.04     11.74 o 
  -1  11  16      205.71      256.35     19.25 o 
   0  11  16       10.08       10.44      7.81 o 
   1  11  16      199.21      215.78     18.16 o 
   2  11  16       79.05       74.07     10.57 o 
   3  11  16       41.63       44.07      9.42 o 
   1   0  17     7665.38     7768.94     64.41 o 
   2   0  17      507.26      450.93      9.78 o 
   3   0  17       10.85       14.96      3.71 o 
   4   0  17      199.17      224.01      9.05 o 
   5   0  17      655.93      665.35     27.62 o 
   6   0  17       16.51       12.58      6.21 o 
   7   0  17       23.47       20.76      7.44 o 
   8   0  17       46.64       49.51      9.73 o 
  -8   1  17       47.93       34.67      9.08 o 
  -7   1  17      149.45      165.74     17.35 o 
  -6   1  17       69.27       98.38     10.51 o 
  -5   1  17      150.01      157.56     11.78 o 
  -4   1  17     1523.46     1545.32     47.40 o 
  -3   1  17       33.25       41.72      5.17 o 
  -2   1  17     7017.00     6898.22     57.86 o 
  -1   1  17     1420.34     1326.55     17.34 o 
   0   1  17        8.89       18.13      3.07 o 
   1   1  17     1389.21     1338.45     17.86 o 
   2   1  17     6888.25     6771.02     58.77 o 
   3   1  17       36.37       43.05      4.63 o 
   4   1  17     1437.42     1446.03     18.84 o 
   5   1  17      158.38      183.49      8.86 o 
   6   1  17       68.39       73.40     10.85 o 
   7   1  17      152.03      153.91     15.32 o 
   8   1  17       43.53       39.55     10.54 o 
  -8   2  17        8.61       10.65      7.24 o 
  -7   2  17       85.34       71.05      9.95 o 
  -6   2  17      267.51      316.92     24.41 o 
  -5   2  17      864.14      836.26     21.76 o 
  -4   2  17      626.11      614.40     17.57 o 
  -3   2  17      217.15      246.27     11.85 o 
  -2   2  17      504.12      489.34     10.79 o 
  -1   2  17     5579.95     5517.87     48.26 o 
   0   2  17       46.58       44.37      3.97 o 
   1   2  17     5640.66     5579.83     49.59 o 
   2   2  17      477.13      460.11     11.82 o 
   3   2  17      232.42      248.11      7.98 o 
   4   2  17      592.49      591.45     11.97 o 
   5   2  17      812.16      788.30     14.70 o 
   6   2  17      258.60      257.84     14.10 o 
   7   2  17       77.60       63.90     11.04 o 
   8   2  17        7.61        6.29      8.03 o 
  -8   3  17       22.21       19.88      7.00 o 
  -7   3  17       60.91       71.24      8.86 o 
  -6   3  17        6.08       -4.71      4.71 o 
  -5   3  17      108.86      101.87      9.30 o 
  -4   3  17     1640.55     1597.58     26.72 o 
  -3   3  17      282.47      294.66     12.10 o 
  -2   3  17     4869.94     4710.85     56.10 o 
  -1   3  17     3356.78     3214.09     31.23 o 
   0   3  17       22.05       19.04      3.20 o 
   1   3  17     3293.29     3155.93     32.85 o 
   2   3  17     4807.44     4646.53     44.73 o 
   3   3  17      258.37      250.82      8.34 o 
   4   3  17     1613.27     1615.79     21.59 o 
   5   3  17       95.09      110.91      9.71 o 
   6   3  17        7.48        4.48      4.23 o 
   7   3  17       58.04       61.90      9.64 o 
   8   3  17       19.54       -3.41      7.64 o 
  -8   4  17       33.82       25.16      7.49 o 
  -7   4  17      150.29      124.10     10.86 o 
  -6   4  17       58.13       60.94      7.81 o 
  -5   4  17      584.21      551.73     18.67 o 
  -4   4  17      364.87      371.73     23.18 o 
  -3   4  17      492.33      460.00     15.65 o 
  -2   4  17     1381.60     1386.88     22.52 o 
  -1   4  17     2837.45     2821.52     33.03 o 
   0   4  17       25.57       25.43      3.90 o 
   1   4  17     2773.02     2792.90     30.72 o 
   2   4  17     1405.71     1404.80     18.86 o 
   3   4  17      476.44      480.12     11.24 o 
   4   4  17      336.44      347.17     10.39 o 
   5   4  17      603.46      569.15     13.53 o 
   6   4  17       56.24       62.16      6.57 o 
   7   4  17      158.90      137.63      9.03 o 
   8   4  17       32.88       16.51      9.05 o 
  -7   5  17       38.13       39.56      7.59 o 
  -6   5  17      110.53      110.65     12.20 o 
  -5   5  17      145.29      170.98     11.04 o 
  -4   5  17      658.45      641.86     17.47 o 
  -3   5  17      360.31      365.01     12.49 o 
  -2   5  17     2951.79     2970.41     37.66 o 
  -1   5  17      967.87      928.14     17.62 o 
   0   5  17     5666.79     5334.09     61.98 o 
   1   5  17      940.00      922.97     15.75 o 
   2   5  17     3110.79     3124.58     32.15 o 
   3   5  17      375.03      365.96     11.05 o 
   4   5  17      647.53      605.76     13.73 o 
   5   5  17      140.09      148.39      8.89 o 
   6   5  17      105.84       99.00      8.06 o 
   7   5  17       37.06       50.56      6.83 o 
   8   5  17       35.18       41.21     18.03 o 
  -7   6  17       51.69       36.43      7.17 o 
  -6   6  17      133.42      146.51     15.94 o 
  -5   6  17      156.83      147.73     10.74 o 
  -4   6  17      237.84      251.02     11.50 o 
  -3   6  17      627.67      583.32     15.94 o 
  -2   6  17      731.51      711.46     16.70 o 
  -1   6  17     1833.70     1829.14     26.86 o 
   0   6  17      289.98      280.67     14.36 o 
   1   6  17     1788.84     1775.40     23.98 o 
   2   6  17      756.29      748.17     14.42 o 
   3   6  17      627.11      633.02     13.81 o 
   4   6  17      229.09      235.53      9.85 o 
   5   6  17      170.52      185.70      9.99 o 
   6   6  17      133.58      151.31      9.75 o 
   7   6  17       55.77       51.45      7.13 o 
  -7   7  17       38.10       39.01      7.74 o 
  -6   7  17       71.81       73.41      8.28 o 
  -5   7  17       96.52      115.95      9.21 o 
  -4   7  17      327.05      293.26     11.83 o 
  -3   7  17      502.52      536.81     14.19 o 
  -2   7  17      432.06      419.43     12.09 o 
  -1   7  17      306.00      333.96     13.61 o 
   0   7  17      161.29      151.76     13.01 o 
   1   7  17      312.37      334.55     14.75 o 
   2   7  17      429.18      431.16     11.63 o 
   3   7  17      535.68      535.61     13.36 o 
   4   7  17      327.48      280.95     11.00 o 
   5   7  17       98.95      109.58      8.54 o 
   6   7  17       75.07       61.95      7.22 o 
   7   7  17       38.69       43.63      7.28 o 
  -6   8  17      123.39      141.36      9.91 o 
  -5   8  17       22.90       13.21      6.14 o 
  -4   8  17       15.87       19.53      5.09 o 
  -3   8  17      118.02      116.07      8.07 o 
  -2   8  17      402.15      383.73     13.57 o 
  -1   8  17      519.51      536.80     20.81 o 
   0   8  17      696.69      628.78     22.63 o 
   1   8  17      513.66      499.00     22.70 o 
   2   8  17      399.78      371.26     13.84 o 
   3   8  17      124.61      112.20      8.01 o 
   4   8  17       21.42       35.47      5.95 o 
   5   8  17       20.04        8.65      5.03 o 
   6   8  17      130.98      141.27     10.04 o 
  -5   9  17       70.82       79.67      7.86 o 
  -4   9  17      143.83      129.31      9.12 o 
  -3   9  17      536.49      550.09     17.20 o 
  -2   9  17      151.86      143.05     14.31 o 
  -1   9  17      181.15      182.51     15.35 o 
   0   9  17       98.58      107.95     12.51 o 
   1   9  17      203.11      222.70     17.02 o 
   2   9  17      141.71      124.30     11.75 o 
   3   9  17      561.51      597.05     18.33 o 
   4   9  17      139.25      116.44      9.52 o 
   5   9  17       65.73       76.60      9.50 o 
  -4  10  17       24.41       28.48      6.63 o 
  -3  10  17       36.22       30.80      8.96 o 
  -2  10  17      164.60      169.21     15.69 o 
  -1  10  17      206.73      214.78     17.00 o 
   0  10  17      531.69      521.73     22.28 o 
   1  10  17      209.90      217.22     17.80 o 
   2  10  17      152.41      135.51     12.56 o 
   3  10  17       42.92       24.24     11.28 o 
   4  10  17       29.22       25.89      7.74 o 
  -2  11  17       56.02       52.61     11.04 o 
  -1  11  17       96.01      109.16     13.37 o 
   0  11  17        7.11        6.11     11.56 o 
   1  11  17       99.86      103.32     20.57 o 
   2  11  17       48.97       33.34     15.12 o 
   0   0  18    11725.24    11482.02    128.87 o 
   1   0  18       51.02       71.76      4.94 o 
   2   0  18     2580.06     2593.13     28.11 o 
   3   0  18      126.80      130.61      6.52 o 
   4   0  18      876.23      890.10     20.18 o 
   5   0  18      368.92      346.63     22.20 o 
   6   0  18      992.08      964.83     36.03 o 
   7   0  18       12.73       37.65      9.58 o 
   8   0  18        7.22       -7.58      7.58 o 
  -8   1  18       27.69       35.31      8.98 o 
  -7   1  18       38.73       47.12     11.43 o 
  -6   1  18       30.31       35.78      7.78 o 
  -5   1  18     1132.96     1087.31     25.43 o 
  -4   1  18       41.11       37.19      6.77 o 
  -3   1  18     5523.72     5426.49     63.13 o 
  -2   1  18      404.86      386.95      9.01 o 
  -1   1  18     1411.67     1408.02     18.40 o 
   0   1  18      315.77      268.38      7.82 o 
   1   1  18     1446.95     1417.81     18.92 o 
   2   1  18      391.54      380.77      9.64 o 
   3   1  18     5623.07     5602.01     61.82 o 
   4   1  18       36.42       49.31      5.22 o 
   5   1  18     1162.57     1149.97     25.06 o 
   6   1  18       31.28       54.10     10.19 o 
   7   1  18       37.60       52.72     10.69 o 
   8   1  18       27.37       18.10      9.25 o 
  -8   2  18       27.65       16.31      8.92 o 
  -7   2  18        9.92       10.65      7.05 o 
  -6   2  18      576.06      557.46     19.36 o 
  -5   2  18      238.90      238.21     13.48 o 
  -4   2  18      109.89      103.77      9.32 o 
  -3   2  18      245.17      257.86     11.69 o 
  -2   2  18     4417.57     4378.06     51.94 o 
  -1   2  18       93.04       88.04      5.19 o 
   0   2  18    13109.35    13057.61    102.43 o 
   1   2  18       88.37       69.99      5.25 o 
   2   2  18     4405.74     4409.63     42.68 o 
   3   2  18      248.31      255.50      8.76 o 
   4   2  18      109.62      111.29      6.72 o 
   5   2  18      229.00      258.97      9.33 o 
   6   2  18      573.78      576.49     23.40 o 
   7   2  18       11.11        5.86      7.56 o 
   8   2  18       28.69        0.21      7.65 o 
  -8   3  18        6.64        0.32      6.30 o 
  -7   3  18       20.54       27.47      7.66 o 
  -6   3  18       41.64       35.08      7.11 o 
  -5   3  18      667.92      631.69     25.56 o 
  -4   3  18      190.04      208.08     11.33 o 
  -3   3  18     3128.39     3060.28     43.44 o 
  -2   3  18      231.99      243.48     10.92 o 
  -1   3  18      809.20      788.78     14.50 o 
   0   3  18      346.51      420.14      9.68 o 
   1   3  18      836.01      791.37     14.09 o 
   2   3  18      259.93      265.73      8.70 o 
   3   3  18     3081.51     3083.81     31.75 o 
   4   3  18      187.79      206.70      8.54 o 
   5   3  18      667.33      655.57     14.07 o 
   6   3  18       39.13       37.57      6.65 o 
   7   3  18       18.98       23.79      8.96 o 
   8   3  18        7.27        4.55      8.53 o 
  -8   4  18       22.01        6.06      6.34 o 
  -7   4  18       78.21       97.96      9.89 o 
  -6   4  18      384.84      381.37     15.03 o 
  -5   4  18      123.09      145.69     11.02 o 
  -4   4  18      314.10      329.19     12.58 o 
  -3   4  18      386.15      363.57     12.25 o 
  -2   4  18      991.70      991.54     21.42 o 
  -1   4  18     3882.66     3754.56     40.88 o 
   0   4  18     2717.61     2690.01     29.25 o 
   1   4  18     3791.02     3585.16     37.24 o 
   2   4  18      929.54      944.26     16.70 o 
   3   4  18      371.74      362.29     10.14 o 
   4   4  18      327.08      345.57     10.38 o 
   5   4  18      121.97      150.97      8.63 o 
   6   4  18      389.68      389.37     12.17 o 
   7   4  18       79.19       95.47      9.09 o 
   8   4  18       24.07        8.37      8.90 o 
  -7   5  18       46.33       29.34      7.11 o 
  -6   5  18       70.66       69.95      8.66 o 
  -5   5  18      239.15      224.56     12.22 o 
  -4   5  18      829.52      845.97     19.65 o 
  -3   5  18     1314.51     1275.19     23.48 o 
  -2   5  18     1287.54     1218.61     21.90 o 
  -1   5  18      304.83      328.87     12.22 o 
   0   5  18       24.12       22.06      5.30 o 
   1   5  18      321.35      331.65     13.28 o 
   2   5  18     1286.53     1258.42     22.12 o 
   3   5  18     1299.10     1273.55     19.55 o 
   4   5  18      818.05      806.83     16.16 o 
   5   5  18      242.49      209.10     10.18 o 
   6   5  18       68.05       68.27      7.12 o 
   7   5  18       45.16       48.25      6.75 o 
  -7   6  18       70.20       80.46      9.87 o 
  -6   6  18      218.78      196.88     12.84 o 
  -5   6  18      370.09      396.84     14.77 o 
  -4   6  18       26.74       27.24      6.08 o 
  -3   6  18      106.91      130.36      9.55 o 
  -2   6  18      615.00      618.77     15.68 o 
  -1   6  18      749.93      689.46     18.37 o 
   0   6  18     1220.93     1291.65     34.94 o 
   1   6  18      738.59      718.96     21.81 o 
   2   6  18      592.53      583.04     14.38 o 
   3   6  18      112.68      126.26      7.91 o 
   4   6  18       26.59       30.72      6.67 o 
   5   6  18      363.56      407.77     15.87 o 
   6   6  18      209.87      199.59     10.97 o 
   7   6  18       71.75       91.04      8.52 o 
  -6   7  18       53.53       70.40      9.92 o 
  -5   7  18      149.13      139.84     12.35 o 
  -4   7  18      183.60      203.03     11.29 o 
  -3   7  18      900.82      893.04     18.37 o 
  -2   7  18      489.03      462.51     12.79 o 
  -1   7  18      254.61      237.06     14.20 o 
   0   7  18      182.27      175.54     13.81 o 
   1   7  18      274.40      257.93     12.45 o 
   2   7  18      481.28      481.85     12.36 o 
   3   7  18      865.99      835.13     16.83 o 
   4   7  18      196.37      224.73     10.73 o 
   5   7  18      143.93      118.69      8.79 o 
   6   7  18       55.08       61.40      7.56 o 
  -6   8  18       41.48       30.23      6.38 o 
  -5   8  18      129.14      163.90     11.12 o 
  -4   8  18        8.48        7.65      5.07 o 
  -3   8  18       35.05       45.03      6.37 o 
  -2   8  18      294.86      289.80     12.25 o 
  -1   8  18      739.54      696.69     24.08 o 
   0   8  18      659.70      701.82     24.29 o 
   1   8  18      728.32      706.73     24.41 o 
   2   8  18      290.88      275.55     12.49 o 
   3   8  18       37.01       43.32      6.02 o 
   4   8  18        7.02        5.39      4.64 o 
   5   8  18      124.31      152.37     10.15 o 
   6   8  18       37.48       23.40      6.32 o 
  -5   9  18       23.06       21.37      5.85 o 
  -4   9  18      166.92      179.90     10.49 o 
  -3   9  18      207.74      213.39     12.77 o 
  -2   9  18      500.90      498.56     21.30 o 
  -1   9  18       26.82       36.89      8.92 o 
   0   9  18       43.12       63.56     10.53 o 
   1   9  18       26.29       34.36      8.90 o 
   2   9  18      505.66      509.34     18.96 o 
   3   9  18      195.65      182.59     12.38 o 
   4   9  18      175.74      209.47     12.62 o 
   5   9  18       21.51        8.28      5.24 o 
  -4  10  18        8.68       19.62     11.73 o 
  -3  10  18        5.52        3.75      7.30 o 
  -2  10  18       51.73       40.38      9.74 o 
  -1  10  18      402.38      389.30     19.94 o 
   0  10  18      125.88      121.58     17.53 o 
   1  10  18      403.22      375.13     20.16 o 
   2  10  18       51.79       42.49      8.60 o 
   3  10  18        5.80       -2.53      6.41 o 
   4  10  18        8.72       23.18     16.31 o 
  -1  11  18       15.31       27.50     11.53 o 
   0  11  18       11.11        3.51      8.19 o 
   1  11  18       16.57       29.96      9.74 o 
   1   0  19     5249.94     5353.90     48.70 o 
   2   0  19       13.13       19.25      3.60 o 
   3   0  19      541.82      587.23     14.78 o 
   4   0  19        1.48        2.29      5.91 o 
   5   0  19       73.60       82.19     11.02 o 
   6   0  19       12.45       -6.41      6.41 o 
   7   0  19      378.46      408.12     20.98 o 
   8   0  19       12.12       21.01      9.31 o 
  -8   1  19       34.56       28.36     14.87 o 
  -7   1  19       36.88       20.75      7.71 o 
  -6   1  19      397.89      391.93     17.00 o 
  -5   1  19        0.59       -0.23      5.30 o 
  -4   1  19     3065.21     2969.60     51.70 o 
  -3   1  19       43.07       43.50      6.01 o 
  -2   1  19     3210.74     3140.54     32.43 o 
  -1   1  19      242.01      254.99      7.71 o 
   0   1  19        0.07       -2.40      2.40 o 
   1   1  19      237.12      259.88      8.17 o 
   2   1  19     3221.50     3185.40     33.51 o 
   3   1  19       41.60       45.15      4.84 o 
   4   1  19     3063.28     3033.29     34.01 o 
   5   1  19        0.90       -0.41      6.41 o 
   6   1  19      396.43      352.53     19.24 o 
   7   1  19       38.30       32.61      9.58 o 
   8   1  19       34.86       38.69     10.61 o 
  -8   2  19       20.16       18.79      7.77 o 
  -7   2  19      136.12      131.95     12.46 o 
  -6   2  19      169.25      170.96     13.30 o 
  -5   2  19      117.89      131.18     11.15 o 
  -4   2  19      406.17      362.85     14.69 o 
  -3   2  19      195.63      190.70     12.70 o 
  -2   2  19      703.31      698.43     16.48 o 
  -1   2  19     5195.61     5110.22     46.57 o 
   0   2  19      922.59      941.79     15.11 o 
   1   2  19     5203.40     5180.34     47.83 o 
   2   2  19      697.53      691.79     13.59 o 
   3   2  19      190.57      218.44      8.72 o 
   4   2  19      411.98      389.24     11.46 o 
   5   2  19      136.84      161.45      8.34 o 
   6   2  19      177.79      142.68     14.60 o 
   7   2  19      142.40      131.33     15.37 o 
   8   2  19       20.09       17.48      9.18 o 
  -8   3  19       97.75       98.20     11.92 o 
  -7   3  19       35.72       23.59      7.77 o 
  -6   3  19       10.35       -3.13      5.51 o 
  -5   3  19        4.05        1.76      5.26 o 
  -4   3  19      869.42      898.16     22.63 o 
  -3   3  19      913.37      896.25     27.18 o 
  -2   3  19     1363.96     1363.56     51.99 o 
  -1   3  19     1348.48     1327.03     23.41 o 
   0   3  19      243.65      238.00      7.80 o 
   1   3  19     1332.25     1321.64     19.19 o 
   2   3  19     1385.28     1413.08     20.55 o 
   3   3  19      907.61      901.42     16.76 o 
   4   3  19      918.08      961.13     16.59 o 
   5   3  19        2.78       -3.71      3.71 o 
   6   3  19       11.01        1.06      7.02 o 
   7   3  19       35.61       21.48      9.08 o 
   8   3  19       99.74      105.82     14.17 o 
  -7   4  19       67.24       81.97      9.52 o 
  -6   4  19       29.38       21.90      6.49 o 
  -5   4  19      386.76      384.35     14.47 o 
  -4   4  19      153.32      145.75     10.05 o 
  -3   4  19      628.98      616.16     20.32 o 
  -2   4  19      309.11      300.15     12.28 o 
  -1   4  19     1190.63     1226.35     28.74 o 
   0   4  19     1934.92     1835.12     25.61 o 
   1   4  19     1287.10     1328.58     19.56 o 
   2   4  19      310.29      288.38      9.67 o 
   3   4  19      653.92      634.39     13.96 o 
   4   4  19      150.87      150.81      8.34 o 
   5   4  19      366.75      408.34     13.90 o 
   6   4  19       35.05       32.47      5.79 o 
   7   4  19       61.77       64.47      9.95 o 
  -7   5  19       34.27       38.20      7.76 o 
  -6   5  19       25.72       14.23      6.52 o 
  -5   5  19       10.10       19.21      6.29 o 
  -4   5  19      830.38      818.99     19.71 o 
  -3   5  19      944.47      945.96     20.75 o 
  -2   5  19     1890.72     1859.83     39.31 o 
  -1   5  19     1099.99     1070.02     22.50 o 
   0   5  19      612.07      627.58     17.02 o 
   1   5  19     1112.45     1068.74     17.89 o 
   2   5  19     1846.25     1843.58     27.13 o 
   3   5  19      945.78      952.82     16.86 o 
   4   5  19      829.46      818.11     16.33 o 
   5   5  19       10.65       15.84      4.74 o 
   6   5  19       26.86       28.71      5.72 o 
   7   5  19       33.21       29.43      7.55 o 
  -7   6  19      121.86       97.86     10.62 o 
  -6   6  19       73.77       80.26      9.55 o 
  -5   6  19      394.76      394.85     16.41 o 
  -4   6  19      386.03      390.19     14.35 o 
  -3   6  19      128.48      115.29      9.08 o 
  -2   6  19      202.21      183.85     10.45 o 
  -1   6  19     4199.76     4111.24     77.67 o 
   0   6  19     1244.32     1204.03     38.31 o 
   1   6  19     4203.41     4151.78     54.61 o 
   2   6  19      182.08      201.92      9.61 o 
   3   6  19      135.29      146.03      8.91 o 
   4   6  19      373.94      377.38     12.59 o 
   5   6  19      396.20      387.73     12.57 o 
   6   6  19       67.94       85.70      7.85 o 
   7   6  19      123.01      109.02      9.22 o 
  -6   7  19       58.25       44.11      7.67 o 
  -5   7  19       22.78       16.57      5.98 o 
  -4   7  19      676.16      619.93     16.48 o 
  -3   7  19      630.54      619.31     15.78 o 
  -2   7  19     1298.24     1256.72     27.21 o 
  -1   7  19      373.05      411.85     18.49 o 
   0   7  19      578.78      547.21     29.69 o 
   1   7  19      364.62      344.75     17.00 o 
   2   7  19     1275.38     1229.02     27.21 o 
   3   7  19      598.34      665.92     15.10 o 
   4   7  19      671.54      644.11     15.57 o 
   5   7  19       19.50       19.77      5.49 o 
   6   7  19       56.18       34.83      6.56 o 
  -5   8  19       73.88       76.73     10.26 o 
  -4   8  19       50.82       51.28      7.12 o 
  -3   8  19       82.05       70.21      8.17 o 
  -2   8  19      168.22      175.55     15.20 o 
  -1   8  19      973.19      947.99     28.42 o 
   0   8  19     1223.76     1100.48     30.71 o 
   1   8  19      978.22      939.68     45.62 o 
   2   8  19      171.56      189.77     15.53 o 
   3   8  19       86.69       78.59      8.86 o 
   4   8  19       44.63       53.72      8.49 o 
   5   8  19       71.02       80.39      7.99 o 
  -4   9  19       36.48       24.15      6.19 o 
  -3   9  19      291.68      322.40     17.98 o 
  -2   9  19      178.01      199.93     16.49 o 
  -1   9  19      147.90      173.82     15.69 o 
   0   9  19       21.02       15.31      7.45 o 
   1   9  19      134.73      150.79     14.82 o 
   2   9  19      181.11      197.00     18.73 o 
   3   9  19      271.42      298.86     14.18 o 
   4   9  19       38.37       33.30      6.88 o 
  -3  10  19       36.85       35.61      9.60 o 
  -2  10  19       51.78       51.04     10.54 o 
  -1  10  19       39.30       30.86     10.74 o 
   0  10  19      591.52      593.33     24.62 o 
   1  10  19       38.77       41.55     10.07 o 
   2  10  19       52.11       54.43     15.87 o 
   3  10  19       41.88       36.68      8.70 o 
   0   0  20     7294.37     6946.48     85.25 o 
   1   0  20      300.18      294.61     12.82 o 
   2   0  20     1314.18     1322.38     18.88 o 
   3   0  20     2184.97     2132.48     32.27 o 
   4   0  20      439.26      452.35     18.80 o 
   5   0  20      822.20      762.03     25.55 o 
   6   0  20      324.61      326.65     18.66 o 
   7   0  20       16.48       16.22      8.72 o 
   8   0  20       17.82       26.40      9.94 o 
  -8   1  20       49.11       35.50     10.71 o 
  -7   1  20       10.04       13.64      7.36 o 
  -6   1  20      304.45      273.63     17.72 o 
  -5   1  20      210.90      237.43     15.76 o 
  -4   1  20       12.13        7.31      6.27 o 
  -3   1  20     1787.88     1726.33     36.02 o 
  -2   1  20     1245.34     1285.82     22.28 o 
  -1   1  20      995.23      963.57     22.59 o 
   0   1  20     2495.11     2595.49     33.28 o 
   1   1  20      982.36      941.19     15.59 o 
   2   1  20     1253.31     1303.42     22.21 o 
   3   1  20     1788.71     1808.45     23.82 o 
   4   1  20        9.79       11.86      4.93 o 
   5   1  20      212.55      214.29     15.76 o 
   6   1  20      300.14      257.62     21.44 o 
   7   1  20        8.77        4.01      8.03 o 
   8   1  20       49.78       45.58     16.58 o 
  -8   2  20       10.86        6.99      7.15 o 
  -7   2  20       28.58       22.85      7.77 o 
  -6   2  20      181.49      215.73     14.84 o 
  -5   2  20      510.29      493.04     17.68 o 
  -4   2  20      290.54      275.93     18.80 o 
  -3   2  20      940.16      915.90     29.40 o 
  -2   2  20      685.60      682.46     16.86 o 
  -1   2  20       34.02       35.36      4.14 o 
   0   2  20     3003.68     2906.90     31.17 o 
   1   2  20       29.79       27.96      4.05 o 
   2   2  20      713.86      725.49     14.16 o 
   3   2  20      924.35      889.67     16.38 o 
   4   2  20      282.06      277.19     10.10 o 
   5   2  20      520.90      469.59     13.36 o 
   6   2  20      173.25      213.28     17.48 o 
   7   2  20       27.26       23.95      9.24 o 
   8   2  20        9.16        4.02      7.96 o 
  -7   3  20       23.23       26.81      8.17 o 
  -6   3  20        6.34        3.65      6.17 o 
  -5   3  20       73.70       78.87     11.15 o 
  -4   3  20       15.19       10.55      5.68 o 
  -3   3  20     1159.69     1195.77     25.31 o 
  -2   3  20      342.57      378.48     16.02 o 
  -1   3  20      798.90      774.52     17.65 o 
   0   3  20      390.60      415.37     10.15 o 
   1   3  20      789.70      756.63     14.27 o 
   2   3  20      383.60      403.76     10.97 o 
   3   3  20     1150.17     1176.12     19.69 o 
   4   3  20       18.40       20.12      4.66 o 
   5   3  20       73.33       91.79      7.05 o 
   6   3  20        6.43        3.55      6.24 o 
   7   3  20       23.58       32.51     18.85 o 
  -7   4  20       41.58       47.21      9.31 o 
  -6   4  20      183.59      204.66     14.66 o 
  -5   4  20      148.57      167.13     12.95 o 
  -4   4  20      316.15      336.36     14.68 o 
  -3   4  20       93.50       82.01      8.76 o 
  -2   4  20      904.98      911.15     21.35 o 
  -1   4  20      154.96      138.75     12.22 o 
   0   4  20     3757.97     3720.73     48.37 o 
   1   4  20      187.68      175.84      7.85 o 
   2   4  20      920.25      948.67     17.21 o 
   3   4  20       73.55       61.77      6.29 o 
   4   4  20      315.79      351.93     10.82 o 
   5   4  20      140.01      155.57      9.12 o 
   6   4  20      184.58      200.51     12.34 o 
   7   4  20       39.32       65.80     11.84 o 
  -7   5  20        3.48        0.95      5.88 o 
  -6   5  20       13.33       15.17      6.35 o 
  -5   5  20      172.51      184.79     15.86 o 
  -4   5  20       85.73       90.00      8.74 o 
  -3   5  20     1138.51     1150.10     25.63 o 
  -2   5  20      480.92      494.68     17.81 o 
  -1   5  20     1338.15     1334.67     38.95 o 
   0   5  20      352.97      373.73     16.52 o 
   1   5  20     1306.05     1268.14     22.30 o 
   2   5  20      479.09      493.57     13.27 o 
   3   5  20     1136.00     1168.56     29.99 o 
   4   5  20       90.34       89.32      7.19 o 
   5   5  20      168.63      182.12     12.51 o 
   6   5  20       13.22        5.01      4.76 o 
   7   5  20        4.41        4.39      5.65 o 
  -6   6  20       55.32       54.38     10.27 o 
  -5   6  20      343.58      325.17     23.24 o 
  -4   6  20       47.59       40.78      7.34 o 
  -3   6  20      391.77      379.92     18.07 o 
  -2   6  20      931.41      916.57     22.35 o 
  -1   6  20      676.95      662.10     39.89 o 
   0   6  20     1736.67     1747.56     37.51 o 
   1   6  20      703.32      691.50     21.53 o 
   2   6  20      930.30      925.96     17.94 o 
   3   6  20      398.76      388.20     11.56 o 
   4   6  20       38.01       43.62      6.00 o 
   5   6  20      358.39      337.22     12.05 o 
   6   6  20       64.14       86.58      8.09 o 
  -6   7  20       75.84       71.36      8.58 o 
  -5   7  20      149.09      152.74     10.73 o 
  -4   7  20       97.00      109.74      8.94 o 
  -3   7  20      726.92      748.20     17.39 o 
  -2   7  20      288.47      291.35     13.91 o 
  -1   7  20      494.64      458.50     23.48 o 
   0   7  20      299.36      299.57     29.73 o 
   1   7  20      503.85      457.30     19.82 o 
   2   7  20      301.36      298.11     14.30 o 
   3   7  20      745.72      768.33     16.36 o 
   4   7  20       92.78       96.43      7.90 o 
   5   7  20      142.74      154.52     10.11 o 
   6   7  20       76.00       56.74      7.37 o 
  -5   8  20       53.16       50.74      7.58 o 
  -4   8  20      121.57      131.30      9.71 o 
  -3   8  20      119.23       88.38     10.02 o 
  -2   8  20      265.48      321.16     17.48 o 
  -1   8  20      223.78      218.06     16.84 o 
   0   8  20      584.45      582.06     24.06 o 
   1   8  20      228.54      220.56     16.96 o 
   2   8  20      272.21      273.33     16.84 o 
   3   8  20      117.12      111.50     10.08 o 
   4   8  20      125.89      125.28      9.08 o 
   5   8  20       57.34       58.86      7.32 o 
  -4   9  20       90.38      101.94      9.94 o 
  -3   9  20      145.55      138.23     17.20 o 
  -2   9  20      192.04      183.28     16.16 o 
  -1   9  20      398.23      371.43     33.27 o 
   0   9  20       66.50       49.62     13.20 o 
   1   9  20      390.87      384.29     49.50 o 
   2   9  20      186.56      197.92     16.81 o 
   3   9  20      150.96      131.42     12.71 o 
   4   9  20       78.87       83.97      9.79 o 
  -2  10  20      170.31      182.21     17.02 o 
  -1  10  20      137.33      117.16     14.20 o 
   0  10  20      140.74      170.61     22.61 o 
   1  10  20      141.20      155.29     15.85 o 
   2  10  20      169.50      172.52     16.68 o 
   1   0  21     1479.37     1482.11     20.40 o 
   2   0  21     1658.04     1663.28     22.23 o 
   3   0  21       31.34       52.61      6.33 o 
   4   0  21      957.39      932.35     33.77 o 
   5   0  21      937.23     1005.84     30.07 o 
   6   0  21       15.34       31.09      9.22 o 
   7   0  21      108.28      129.26     14.84 o 
  -7   1  21       41.25       22.55      9.33 o 
  -6   1  21       95.87       92.40     15.79 o 
  -5   1  21      350.65      341.72     20.64 o 
  -4   1  21      590.27      640.27     22.53 o 
  -3   1  21       20.70       13.84      7.67 o 
  -2   1  21     2386.77     2362.92     30.72 o 
  -1   1  21     2802.05     2930.09     31.66 o 
   0   1  21        2.55       10.78      3.19 o 
   1   1  21     2852.29     2923.82     32.06 o 
   2   1  21     2403.48     2366.42     28.32 o 
   3   1  21       24.91       21.17      4.39 o 
   4   1  21      583.19      626.73     15.97 o 
   5   1  21      351.87      303.86     19.81 o 
   6   1  21       97.53      115.57     13.58 o 
   7   1  21       40.33       31.57      9.53 o 
  -7   2  21        5.47        6.18      7.20 o 
  -6   2  21      119.29      135.38     12.48 o 
  -5   2  21      544.49      574.08     19.52 o 
  -4   2  21      566.15      522.23     20.43 o 
  -3   2  21       95.22       86.66     10.05 o 
  -2   2  21     1073.48     1091.84     28.61 o 
  -1   2  21     1582.54     1533.76     22.93 o 
   0   2  21       65.31       62.79      5.58 o 
   1   2  21     1525.34     1471.09     21.06 o 
   2   2  21     1040.55     1037.20     17.56 o 
   3   2  21       97.28       88.42      6.68 o 
   4   2  21      553.81      527.99     13.52 o 
   5   2  21      564.51      570.67     22.47 o 
   6   2  21      113.39      128.88     14.31 o 
   7   2  21        6.70       13.04      8.55 o 
  -7   3  21       56.80       44.32     12.49 o 
  -6   3  21       13.56       21.47      7.55 o 
  -5   3  21      212.22      209.86     14.43 o 
  -4   3  21      589.86      615.73     26.37 o 
  -3   3  21      108.47      120.76     11.68 o 
  -2   3  21     1519.35     1489.52     33.04 o 
  -1   3  21     1755.85     1794.65     34.08 o 
   0   3  21        3.48        2.54      3.19 o 
   1   3  21     1758.38     1807.49     27.82 o 
   2   3  21     1584.98     1502.19     22.07 o 
   3   3  21      103.68      128.84      8.00 o 
   4   3  21      597.20      599.83     14.82 o 
   5   3  21      219.21      228.39      9.81 o 
   6   3  21       16.14       35.37      9.39 o 
   7   3  21       52.92       46.16     10.82 o 
  -7   4  21       27.51       43.76      9.50 o 
  -6   4  21       93.68      102.37     11.48 o 
  -5   4  21      149.32      173.00     13.36 o 
  -4   4  21      707.32      670.16     20.27 o 
  -3   4  21      354.72      329.43     20.45 o 
  -2   4  21      913.96      915.45     25.75 o 
  -1   4  21     1253.59     1158.43     29.06 o 
   0   4  21       15.58       13.99      5.01 o 
   1   4  21     1235.46     1221.37     19.33 o 
   2   4  21      899.03      906.23     18.88 o 
   3   4  21      326.18      320.62     10.98 o 
   4   4  21      726.33      697.36     15.13 o 
   5   4  21      146.82      161.38      9.21 o 
   6   4  21       94.34       81.62      7.48 o 
   7   4  21       26.40       34.07     10.19 o 
  -6   5  21       40.21       40.36      8.03 o 
  -5   5  21       70.69       95.57     12.51 o 
  -4   5  21      267.43      296.05     14.80 o 
  -3   5  21      195.34      200.19     12.77 o 
  -2   5  21      723.76      735.19     26.27 o 
  -1   5  21     1345.71     1368.37     32.53 o 
   0   5  21     1259.70     1214.33     30.23 o 
   1   5  21     1381.45     1405.25     47.34 o 
   2   5  21      690.71      706.66     19.26 o 
   3   5  21      210.84      223.38     10.50 o 
   4   5  21      260.87      297.42     10.77 o 
   5   5  21       79.67       86.78      7.58 o 
   6   5  21       38.14       51.71      6.71 o 
  -6   6  21       60.46       81.60      9.70 o 
  -5   6  21      173.62      160.91     11.78 o 
  -4   6  21      404.68      359.90     14.35 o 
  -3   6  21      435.39      445.73     14.81 o 
  -2   6  21      551.82      551.01     21.30 o 
  -1   6  21      427.61      431.84     18.82 o 
   0   6  21      205.81      203.57     17.42 o 
   1   6  21      433.87      404.05     18.14 o 
   2   6  21      575.57      558.86     18.01 o 
   3   6  21      419.13      417.86     13.00 o 
   4   6  21      425.90      391.49     16.93 o 
   5   6  21      163.44      162.74      9.95 o 
   6   6  21       62.29       65.97      7.97 o 
  -5   7  21       88.01       76.63      8.43 o 
  -4   7  21      101.39      112.16     10.12 o 
  -3   7  21      197.69      226.07     14.08 o 
  -2   7  21      146.27      174.31     15.37 o 
  -1   7  21      436.95      430.52     19.49 o 
   0   7  21      492.95      466.41     28.17 o 
   1   7  21      430.97      439.24     19.30 o 
   2   7  21      140.45      167.95     12.52 o 
   3   7  21      196.07      235.01     11.33 o 
   4   7  21      104.44      106.89      8.43 o 
   5   7  21       88.85       86.35      8.20 o 
  -5   8  21       52.90       53.46      7.60 o 
  -4   8  21      129.07      117.66     10.33 o 
  -3   8  21      169.15      164.96     17.44 o 
  -2   8  21      100.96      125.76     13.54 o 
  -1   8  21      186.26      163.14     15.00 o 
   0   8  21       49.06       38.55      9.19 o 
   1   8  21      192.18      178.64     15.53 o 
   2   8  21       99.17      113.17     13.03 o 
   3   8  21      154.02      138.63     12.27 o 
   4   8  21      127.73      135.65     15.77 o 
   5   8  21       60.78       77.54      8.17 o 
  -3   9  21       75.26      100.33     13.33 o 
  -2   9  21      118.41      116.49     13.69 o 
  -1   9  21       90.98       99.60     13.20 o 
   0   9  21      266.67      250.26     18.12 o 
   1   9  21       92.72       72.77     11.68 o 
   2   9  21      129.72      145.62     14.94 o 
   3   9  21       81.71      101.22     18.80 o 
  -2  10  21       78.44       94.02     13.25 o 
  -1  10  21      250.59      282.25     29.90 o 
   0  10  21      156.75      163.82     21.81 o 
   1  10  21      245.46      224.38     19.56 o 
   2  10  21       83.54       89.46     13.01 o 
   0   0  22      428.58      418.39     15.20 o 
   1   0  22     1654.94     1680.33     22.66 o 
   2   0  22       25.75       20.03      4.10 o 
   3   0  22     2617.39     2577.35     38.99 o 
   4   0  22       55.27       51.36     10.08 o 
   5   0  22      244.99      243.21     17.79 o 
   6   0  22       26.48       28.30      9.43 o 
   7   0  22        2.81        8.29      8.25 o 
  -7   1  22       21.54       20.82      8.96 o 
  -6   1  22      205.69      208.33     17.59 o 
  -5   1  22       14.06       11.94      7.40 o 
  -4   1  22      122.41      101.69     11.81 o 
  -3   1  22      255.46      250.54     14.81 o 
  -2   1  22     1157.70     1152.93     32.84 o 
  -1   1  22      254.56      259.11     12.44 o 
   0   1  22     4938.88     4981.86     47.60 o 
   1   1  22      262.61      259.71      9.02 o 
   2   1  22     1113.32     1121.50     18.37 o 
   3   1  22      251.76      258.19      9.55 o 
   4   1  22      131.62      131.34     12.97 o 
   5   1  22       11.82       -4.64      6.56 o 
   6   1  22      205.63      219.98     18.01 o 
   7   1  22       22.61       18.51      8.96 o 
  -7   2  22       29.79       20.75      7.97 o 
  -6   2  22       92.48       99.70     13.05 o 
  -5   2  22      100.33       97.97     12.37 o 
  -4   2  22       19.10       17.41      7.76 o 
  -3   2  22     1853.61     1922.68     39.48 o 
  -2   2  22      276.09      268.77     16.20 o 
  -1   2  22     1400.69     1370.23     25.62 o 
   0   2  22      687.12      681.57     13.59 o 
   1   2  22     1420.00     1420.93     22.02 o 
   2   2  22      274.94      275.54      9.56 o 
   3   2  22     1846.42     1848.91     36.08 o 
   4   2  22       21.69       21.30      5.01 o 
   5   2  22       85.09       75.37     11.18 o 
   6   2  22       99.12      135.46     14.67 o 
   7   2  22       31.28       34.82     10.43 o 
  -7   3  22       36.85       41.77      9.24 o 
  -6   3  22      256.07      250.99     16.18 o 
  -5   3  22      148.67      161.77     14.25 o 
  -4   3  22      271.13      260.87     15.66 o 
  -3   3  22      330.03      331.13     16.63 o 
  -2   3  22      535.32      576.04     20.81 o 
  -1   3  22      400.65      400.77     17.36 o 
   0   3  22     3247.25     3351.36     39.76 o 
   1   3  22      419.93      412.88     11.29 o 
   2   3  22      513.66      535.26     13.18 o 
   3   3  22      343.79      339.60     11.23 o 
   4   3  22      273.73      246.61     11.55 o 
   5   3  22      155.08      183.53     11.79 o 
   6   3  22      254.63      248.11     18.38 o 
   7   3  22       35.91       30.62     21.32 o 
  -7   4  22       10.37        8.34      7.31 o 
  -6   4  22       47.77       65.23      9.92 o 
  -5   4  22      200.95      201.15     14.39 o 
  -4   4  22      205.81      229.21     13.28 o 
  -3   4  22     1822.43     1755.05     33.12 o 
  -2   4  22      515.83      489.68     19.32 o 
  -1   4  22     1152.26     1136.22     29.41 o 
   0   4  22     1203.47     1103.06     23.35 o 
   1   4  22     1150.12     1180.41     22.72 o 
   2   4  22      508.37      511.43     13.23 o 
   3   4  22     1824.78     1791.36     26.50 o 
   4   4  22      214.25      263.49     10.76 o 
   5   4  22      197.89      205.25     12.37 o 
   6   4  22       49.61       70.14      8.87 o 
   7   4  22       11.01       16.53      9.03 o 
  -6   5  22      110.18       96.53     11.58 o 
  -5   5  22       45.85       57.10      9.05 o 
  -4   5  22       88.77       97.85     12.89 o 
  -3   5  22      342.29      351.09     15.28 o 
  -2   5  22      742.08      708.98     24.10 o 
  -1   5  22      762.85      759.25     24.43 o 
   0   5  22     3609.65     3543.34     58.64 o 
   1   5  22      789.29      801.43     26.67 o 
   2   5  22      745.32      768.53     16.55 o 
   3   5  22      337.65      360.57     12.12 o 
   4   5  22       82.82       80.39      7.71 o 
   5   5  22       47.64       61.95      6.79 o 
   6   5  22      104.48      101.85      9.39 o 
  -6   6  22       24.66       30.77      8.09 o 
  -5   6  22       39.58       28.37      7.07 o 
  -4   6  22      417.09      435.06     17.37 o 
  -3   6  22      740.84      749.23     21.65 o 
  -2   6  22      715.17      694.32     24.12 o 
  -1   6  22      591.87      549.58     21.67 o 
   0   6  22      260.27      262.85     15.50 o 
   1   6  22      592.72      576.27     21.63 o 
   2   6  22      725.43      731.95     20.97 o 
   3   6  22      750.34      720.62     19.14 o 
   4   6  22      414.84      460.00     17.16 o 
   5   6  22       38.39       22.72      5.78 o 
   6   6  22       21.94       25.12      6.28 o 
  -5   7  22      125.85      148.90     12.07 o 
  -4   7  22      100.81      119.90     10.40 o 
  -3   7  22       68.58       69.95     11.32 o 
  -2   7  22      235.50      227.49     17.34 o 
  -1   7  22      549.33      490.66     21.45 o 
   0   7  22      940.49      888.86     27.89 o 
   1   7  22      561.71      519.34     21.78 o 
   2   7  22      226.62      227.75     16.39 o 
   3   7  22       68.71       60.27      9.05 o 
   4   7  22      104.62      114.62      8.59 o 
   5   7  22      132.03      159.64     10.30 o 
  -4   8  22       79.50       80.35      9.32 o 
  -3   8  22      265.54      266.31     18.55 o 
  -2   8  22      141.86      145.75     14.86 o 
  -1   8  22      252.43      279.98     17.35 o 
   0   8  22      168.19      168.95     15.51 o 
   1   8  22      258.04      263.21     17.01 o 
   2   8  22      144.00      150.30     14.94 o 
   3   8  22      279.16      276.98     18.39 o 
   4   8  22       87.53       91.40     10.02 o 
  -3   9  22       17.72       11.27     14.75 o 
  -2   9  22      199.17      220.15     18.30 o 
  -1   9  22      149.56      149.70     15.35 o 
   0   9  22      471.96      474.37     22.46 o 
   1   9  22      161.00      183.65     16.72 o 
   2   9  22      198.80      224.98     18.75 o 
   3   9  22       17.93       14.62      8.40 o 
   0  10  22        6.85      -12.02     12.02 o 
   1   0  23       39.99       54.09      5.25 o 
   2   0  23     3572.84     3414.93     36.99 o 
   3   0  23        2.73        4.17      5.84 o 
   4   0  23     1973.70     1906.85     41.28 o 
   5   0  23      137.76      109.16     12.94 o 
   6   0  23       58.90       40.42     10.07 o 
   7   0  23       69.05       33.33     10.26 o 
  -7   1  23      133.01      117.37     14.60 o 
  -6   1  23       11.30       17.86      8.31 o 
  -5   1  23      510.44      493.79     22.12 o 
  -4   1  23       89.16       93.13     11.81 o 
  -3   1  23      173.55      206.15     14.67 o 
  -2   1  23      249.69      240.29     11.44 o 
  -1   1  23     4518.28     4393.52     43.70 o 
   0   1  23      363.48      339.84     10.14 o 
   1   1  23     4521.26     4366.93     44.04 o 
   2   1  23      245.32      249.62      9.37 o 
   3   1  23      172.88      177.28     10.28 o 
   4   1  23       91.25       88.78     11.38 o 
   5   1  23      507.36      530.17     36.53 o 
   6   1  23       10.37       12.93      8.33 o 
   7   1  23      129.52      132.81     19.90 o 
  -7   2  23        1.84       -3.31      9.68 o 
  -6   2  23       10.26       10.99      7.91 o 
  -5   2  23       67.81       58.46     10.57 o 
  -4   2  23      908.95      922.90     28.03 o 
  -3   2  23      361.04      370.32     21.39 o 
  -2   2  23     2067.16     2080.50     49.36 o 
  -1   2  23      114.97      123.23      9.18 o 
   0   2  23       79.06       74.48      6.14 o 
   1   2  23      111.94      119.20      7.37 o 
   2   2  23     2100.10     2080.82     27.42 o 
   3   2  23      363.68      341.50     11.09 o 
   4   2  23      910.95      900.40     20.27 o 
   5   2  23       65.64       68.30     11.06 o 
   6   2  23       12.04       21.56     12.12 o 
   7   2  23        1.82        8.48      8.25 o 
  -7   3  23       83.15       65.39     10.51 o 
  -6   3  23      160.44      174.11     14.45 o 
  -5   3  23      583.03      602.42     23.91 o 
  -4   3  23       86.89       84.19     11.60 o 
  -3   3  23        5.50        2.68      6.41 o 
  -2   3  23      256.09      224.32     15.02 o 
  -1   3  23     2166.32     2193.12     73.51 o 
   0   3  23      657.41      620.50     17.31 o 
   1   3  23     2152.41     2162.01     27.81 o 
   2   3  23      265.62      248.66      9.84 o 
   3   3  23        6.02       10.62      4.57 o 
   4   3  23       81.43       90.24      7.76 o 
   5   3  23      579.40      585.74     20.10 o 
   6   3  23      153.62      179.41     16.88 o 
   7   3  23       84.61       84.42     13.83 o 
  -6   4  23       11.67        3.97      7.16 o 
  -5   4  23       20.57       27.88      7.51 o 
  -4   4  23      647.46      650.19     20.59 o 
  -3   4  23      355.60      417.90     19.65 o 
  -2   4  23     1706.79     1634.84     37.01 o 
  -1   4  23      170.21      156.52     13.54 o 
   0   4  23        2.09       -1.72      5.56 o 
   1   4  23      163.29      155.19     16.29 o 
   2   4  23     1693.77     1642.56     26.31 o 
   3   4  23      362.03      394.54     12.53 o 
   4   4  23      633.79      636.57     16.03 o 
   5   4  23       19.46       14.78      5.57 o 
   6   4  23       13.25        8.07      8.31 o 
  -6   5  23       62.32       88.02     11.15 o 
  -5   5  23      193.62      203.72     15.00 o 
  -4   5  23       54.21       54.82      8.89 o 
  -3   5  23       20.14       13.80      6.14 o 
  -2   5  23      123.55      133.54     13.38 o 
  -1   5  23     1194.89     1204.64     31.21 o 
   0   5  23      523.62      514.41     20.31 o 
   1   5  23     1192.94     1171.60     25.65 o 
   2   5  23      127.80      139.39      8.66 o 
   3   5  23       19.00       20.78      5.40 o 
   4   5  23       56.64       54.82      6.84 o 
   5   5  23      198.50      204.17     10.92 o 
   6   5  23       64.96       87.23      8.22 o 
  -5   6  23       23.83       19.83      7.63 o 
  -4   6  23      257.44      256.48     15.06 o 
  -3   6  23      319.11      332.50     17.72 o 
  -2   6  23      637.65      652.75     23.95 o 
  -1   6  23      137.14      139.82     13.67 o 
   0   6  23       23.89       10.75      6.90 o 
   1   6  23      129.57      139.32     13.38 o 
   2   6  23      638.69      648.21     20.13 o 
   3   6  23      337.76      347.37     12.44 o 
   4   6  23      269.17      261.93     12.28 o 
   5   6  23       24.62       22.18      5.88 o 
  -5   7  23       83.73       78.89      9.66 o 
  -4   7  23       61.39       50.76      9.05 o 
  -3   7  23       47.50       54.59     17.72 o 
  -2   7  23      121.08      125.00     13.64 o 
  -1   7  23      865.00      905.69     28.67 o 
   0   7  23      379.64      389.85     19.66 o 
   1   7  23      869.06      826.73     27.26 o 
   2   7  23      124.66      145.90     14.36 o 
   3   7  23       47.87       51.86      8.84 o 
   4   7  23       65.43       54.16      8.13 o 
   5   7  23       84.16       77.79      7.98 o 
  -4   8  23      206.30      204.13     15.41 o 
  -3   8  23      390.99      419.02     23.47 o 
  -2   8  23      473.03      445.31     29.22 o 
  -1   8  23      128.22      141.52     14.94 o 
   0   8  23        1.36        8.11      7.03 o 
   1   8  23      137.00      127.31     14.02 o 
   2   8  23      481.84      426.99     23.54 o 
   3   8  23      410.31      399.91     20.55 o 
   4   8  23      209.66      192.53     15.22 o 
  -2   9  23      196.30      221.31     18.44 o 
  -1   9  23      326.93      333.09     19.66 o 
   0   9  23      438.71      466.88     42.55 o 
   1   9  23      327.87      340.22     19.49 o 
   2   9  23      193.81      175.66     28.86 o 
   0   0  24      939.81     1032.39     25.10 o 
   1   0  24      673.19      658.24     14.14 o 
   2   0  24      296.67      321.18     13.73 o 
   3   0  24     1533.61     1542.81     35.15 o 
   4   0  24        2.55       13.35      9.20 o 
   5   0  24       84.84       94.50     12.68 o 
   6   0  24       36.56       25.70     13.54 o 
   7   0  24        6.04        5.24      8.16 o 
  -7   1  24       46.77       29.72     10.26 o 
  -6   1  24       67.41       62.90     12.29 o 
  -5   1  24       23.85       13.71     12.55 o 
  -4   1  24      210.11      210.04     22.34 o 
  -3   1  24      141.17      131.05     12.55 o 
  -2   1  24      731.97      779.68     32.60 o 
  -1   1  24      169.62      205.22      9.50 o 
   0   1  24     4078.26     3933.32     41.05 o 
   1   1  24      164.63      213.62      8.92 o 
   2   1  24      722.06      746.57     18.30 o 
   3   1  24      143.72      122.35      8.94 o 
   4   1  24      218.62      196.00     16.17 o 
   5   1  24       23.73       12.06      7.76 o 
   6   1  24       76.48       94.24     13.05 o 
   7   1  24       47.56       46.47     12.37 o 
  -6   2  24       14.20        9.31      8.94 o 
  -5   2  24      209.13      197.37     19.45 o 
  -4   2  24       46.60       48.49      9.56 o 
  -3   2  24     2093.80     1999.62     42.29 o 
  -2   2  24       25.68       35.82      7.59 o 
  -1   2  24      909.36      865.15     20.42 o 
   0   2  24      232.42      236.15      9.04 o 
   1   2  24      904.89      848.03     16.33 o 
   2   2  24       22.92       17.44      4.54 o 
   3   2  24     2110.50     2102.24     28.56 o 
   4   2  24       45.71       54.49      9.89 o 
   5   2  24      215.14      221.17     19.14 o 
   6   2  24       16.73       12.58      8.59 o 
  -6   3  24      135.52      170.70     19.19 o 
  -5   3  24        2.76       -2.01      6.80 o 
  -4   3  24      135.46      158.31     16.27 o 
  -3   3  24      317.25      290.86     17.26 o 
  -2   3  24     1026.98      994.35     28.25 o 
  -1   3  24      462.72      468.60     23.63 o 
   0   3  24     3826.92     3706.02     50.09 o 
   1   3  24      444.30      436.71     12.10 o 
   2   3  24     1040.80     1060.49     19.15 o 
   3   3  24      328.17      342.18     12.74 o 
   4   3  24      135.05      145.25      9.51 o 
   5   3  24        5.03       -6.68      6.76 o 
   6   3  24      137.29      169.75     23.82 o 
  -6   4  24       73.37       58.80     10.02 o 
  -5   4  24      169.92      201.48     14.87 o 
  -4   4  24      110.68       96.57     12.70 o 
  -3   4  24     1124.99     1173.24     55.97 o 
  -2   4  24      137.19      128.66     12.89 o 
  -1   4  24      413.86      414.36     28.82 o 
   0   4  24      635.54      695.86     23.97 o 
   1   4  24      421.75      400.61     14.99 o 
   2   4  24      146.75      157.56      9.34 o 
   3   4  24     1154.19     1200.86     21.71 o 
   4   4  24      104.70      103.72      8.47 o 
   5   4  24      176.94      202.36     11.56 o 
   6   4  24       76.08       63.77     11.71 o 
  -5   5  24        1.19        3.88      6.80 o 
  -4   5  24      174.23      167.21     13.39 o 
  -3   5  24      192.90      169.62     15.16 o 
  -2   5  24      318.32      301.01     16.99 o 
  -1   5  24      425.71      431.72     30.80 o 
   0   5  24     1120.62     1090.22     30.06 o 
   1   5  24      401.47      363.99     17.79 o 
   2   5  24      334.16      333.69     15.53 o 
   3   5  24      201.22      215.98     11.02 o 
   4   5  24      176.16      168.45     10.68 o 
   5   5  24        0.66       -0.10      5.03 o 
  -5   6  24       95.01      113.51     12.13 o 
  -4   6  24       62.02       72.20     10.02 o 
  -3   6  24      552.51      559.24     23.46 o 
  -2   6  24      257.75      275.40     16.80 o 
  -1   6  24      367.87      338.43     18.01 o 
   0   6  24      654.90      661.50     24.26 o 
   1   6  24      355.12      356.75     18.09 o 
   2   6  24      275.98      281.41     19.28 o 
   3   6  24      536.57      564.39     19.58 o 
   4   6  24       64.67       87.87      8.47 o 
   5   6  24       95.43      101.51      9.26 o 
  -4   7  24       90.80      103.14     13.69 o 
  -3   7  24      107.46       94.02     12.45 o 
  -2   7  24      283.85      275.22     17.94 o 
  -1   7  24      346.25      334.25     18.79 o 
   0   7  24      508.56      506.03     26.18 o 
   1   7  24      320.79      287.21     20.34 o 
   2   7  24      292.92      277.24     18.03 o 
   3   7  24      105.85      101.46     11.26 o 
   4   7  24       85.35       80.29      9.47 o 
  -3   8  24      174.47      180.52     17.00 o 
  -2   8  24      286.33      296.39     18.33 o 
  -1   8  24      174.77      198.40     17.09 o 
   0   8  24       42.59       42.66     10.33 o 
   1   8  24      165.07      186.65     17.68 o 
   2   8  24      275.95      291.91     18.88 o 
   3   8  24      163.55      180.87     16.84 o 
  -1   9  24      334.30      325.84     19.82 o 
   0   9  24      204.90      198.67     17.98 o 
   1   9  24      331.85      363.87     23.32 o 
   1   0  25      799.04      867.47     16.50 o 
   2   0  25      658.12      709.07     19.17 o 
   3   0  25        4.13        3.79      5.77 o 
   4   0  25      130.79      168.16     15.18 o 
   5   0  25       68.29       54.86     10.59 o 
   6   0  25        1.10        1.63      8.05 o 
  -6   1  25       10.40        6.01      7.91 o 
  -5   1  25       58.61       65.16     19.81 o 
  -4   1  25      340.38      328.35     23.16 o 
  -3   1  25       28.34       27.87      9.20 o 
  -2   1  25      866.82      814.79     42.09 o 
  -1   1  25     1534.57     1562.84     29.37 o 
   0   1  25       58.68       78.27      6.39 o 
   1   1  25     1543.81     1599.60     23.48 o 
   2   1  25      875.41      854.12     16.87 o 
   3   1  25       30.60       16.87      7.23 o 
   4   1  25      344.30      315.31     17.57 o 
   5   1  25       59.03       83.30     12.31 o 
   6   1  25       10.87        5.54      7.95 o 
  -6   2  25      109.55       93.58     13.94 o 
  -5   2  25       40.35       36.12      9.85 o 
  -4   2  25      701.38      794.31     31.39 o 
  -3   2  25       79.55       99.24     13.85 o 
  -2   2  25     1214.62     1242.29     31.54 o 
  -1   2  25     1834.13     1810.89     38.03 o 
   0   2  25       42.84       63.09      7.34 o 
   1   2  25     1837.34     1822.28     25.62 o 
   2   2  25     1228.85     1264.49     28.80 o 
   3   2  25       81.63       98.58      9.26 o 
   4   2  25      711.77      761.70     26.07 o 
   5   2  25       40.05       34.00      9.60 o 
   6   2  25      107.65       94.70     13.28 o 
  -6   3  25        0.15       -2.64      7.91 o 
  -5   3  25       97.26      115.98     13.83 o 
  -4   3  25      196.67      183.64     16.26 o 
  -3   3  25       99.85       98.54     11.81 o 
  -2   3  25      585.11      550.32     21.48 o 
  -1   3  25     1631.49     1633.49     36.51 o 
   0   3  25       89.95       99.26      8.94 o 
   1   3  25     1625.03     1604.61     24.10 o 
   2   3  25      581.20      568.98     14.33 o 
   3   3  25      103.93      109.62      8.24 o 
   4   3  25      198.34      189.45     11.98 o 
   5   3  25       91.60      114.35     13.82 o 
   6   3  25        0.19        1.79      8.14 o 
  -5   4  25      102.55      123.65     14.17 o 
  -4   4  25      191.23      208.37     17.45 o 
  -3   4  25      123.42      149.92     14.38 o 
  -2   4  25      745.67      705.02     24.28 o 
  -1   4  25      670.12      683.93     23.63 o 
   0   4  25      361.21      357.86     17.35 o 
   1   4  25      667.86      681.05     19.47 o 
   2   4  25      714.86      671.22     15.92 o 
   3   4  25      113.86      122.47      8.83 o 
   4   4  25      173.88      205.11     13.75 o 
   5   4  25      105.58      124.71     12.44 o 
  -5   5  25      104.67      100.16     11.58 o 
  -4   5  25      133.84      129.77     14.46 o 
  -3   5  25       43.98       18.51      8.35 o 
  -2   5  25      450.29      450.22     20.32 o 
  -1   5  25      903.89      855.94     26.93 o 
   0   5  25      314.85      311.48     17.02 o 
   1   5  25      882.71      889.68     26.89 o 
   2   5  25      448.26      450.79     17.00 o 
   3   5  25       51.88       53.22      6.82 o 
   4   5  25      135.35      149.05     10.25 o 
   5   5  25      103.98      117.09     13.10 o 
  -4   6  25      141.95      157.43     13.60 o 
  -3   6  25       25.12       29.77      9.42 o 
  -2   6  25      351.50      350.56     18.84 o 
  -1   6  25      319.77      294.26     21.60 o 
   0   6  25       96.98      113.16     12.87 o 
   1   6  25      327.36      332.39     17.99 o 
   2   6  25      354.50      316.67     17.81 o 
   3   6  25       24.20       20.54      7.38 o 
   4   6  25      135.49      147.71     10.47 o 
  -4   7  25       85.16       86.26     12.76 o 
  -3   7  25       69.81       67.23     16.45 o 
  -2   7  25      125.25      131.11     14.36 o 
  -1   7  25      287.95      265.43     17.38 o 
   0   7  25      223.24      221.89     17.34 o 
   1   7  25      278.35      231.00     17.93 o 
   2   7  25      121.71      106.23     13.62 o 
   3   7  25       77.25       85.13     12.31 o 
   4   7  25       84.61       68.08     10.45 o 
  -2   8  25      193.01      175.03     16.67 o 
  -1   8  25      134.02      134.53     15.03 o 
   0   8  25      111.48       95.27     13.17 o 
   1   8  25      133.03      124.07     14.61 o 
   2   8  25      188.09      188.42     17.17 o 
   0   0  26     1970.36     2073.78     39.16 o 
   1   0  26       71.50       87.73      6.91 o 
   2   0  26      417.56      502.64     20.14 o 
   3   0  26      486.33      540.01     28.55 o 
   4   0  26      196.85      190.01     16.22 o 
   5   0  26      207.35      225.43     18.07 o 
   6   0  26      119.02      116.83     17.39 o 
  -6   1  26      233.46      262.65     21.88 o 
  -5   1  26      222.04      216.67     18.24 o 
  -4   1  26       48.26       36.56      9.31 o 
  -3   1  26     1335.54     1250.54     49.27 o 
  -2   1  26      150.32      158.76     14.35 o 
  -1   1  26      372.81      397.33     14.59 o 
   0   1  26      352.47      343.56     11.02 o 
   1   1  26      382.55      410.53     18.94 o 
   2   1  26      145.15      159.48     12.47 o 
   3   1  26     1318.52     1271.40     32.66 o 
   4   1  26       48.30       49.40     10.21 o 
   5   1  26      212.28      201.11     18.87 o 
   6   1  26      234.42      235.38     19.69 o 
  -6   2  26       89.75       76.10     12.57 o 
  -5   2  26      129.38      137.48     15.61 o 
  -4   2  26       69.10       84.26     12.05 o 
  -3   2  26      303.08      340.80     18.24 o 
  -2   2  26     1080.40     1099.54     33.68 o 
  -1   2  26       78.00       92.26     13.27 o 
   0   2  26     3281.59     3374.95     47.60 o 
   1   2  26       77.34       94.80      7.32 o 
   2   2  26     1063.94     1091.51     19.96 o 
   3   2  26      299.14      297.99     12.45 o 
   4   2  26       73.85       86.10     11.88 o 
   5   2  26      126.30      130.89     21.34 o 
   6   2  26       91.30      101.43     17.94 o 
  -5   3  26      322.55      296.58     19.42 o 
  -4   3  26       73.17       77.26     12.02 o 
  -3   3  26     1179.14     1144.10     32.19 o 
  -2   3  26      301.77      288.21     16.30 o 
  -1   3  26      343.94      359.74     17.65 o 
   0   3  26      459.37      458.52     18.80 o 
   1   3  26      361.11      371.40     14.79 o 
   2   3  26      290.14      291.37     11.02 o 
   3   3  26     1157.23     1152.80     21.39 o 
   4   3  26       64.34       66.42      9.72 o 
   5   3  26      316.51      306.86     18.88 o 
  -5   4  26       47.66       42.44     10.64 o 
  -4   4  26       64.15       72.33     12.39 o 
  -3   4  26      300.88      338.09     19.27 o 
  -2   4  26      424.03      381.09     18.49 o 
  -1   4  26      338.37      354.13     22.78 o 
   0   4  26      794.05      838.03     37.24 o 
   1   4  26      328.41      314.91     16.61 o 
   2   4  26      398.24      386.31     20.34 o 
   3   4  26      285.04      306.42     14.77 o 
   4   4  26       64.49       88.05      8.28 o 
   5   4  26       41.63       42.63     10.69 o 
  -5   5  26      203.51      174.94     17.50 o 
  -4   5  26      179.32      195.40     19.11 o 
  -3   5  26      348.34      365.58     19.55 o 
  -2   5  26      189.66      204.58     19.89 o 
  -1   5  26      135.14      145.78     15.74 o 
   0   5  26      185.33      201.02     20.01 o 
   1   5  26      153.01      159.98     14.67 o 
   2   5  26      189.67      191.75     13.47 o 
   3   5  26      327.54      298.75     12.14 o 
   4   5  26      174.91      194.02     12.60 o 
   5   5  26      195.69      193.84     15.10 o 
  -4   6  26       21.61       45.69     11.17 o 
  -3   6  26      182.80      199.43     17.25 o 
  -2   6  26      352.69      351.03     22.63 o 
  -1   6  26      176.90      164.92     15.66 o 
   0   6  26      547.57      568.91     29.67 o 
   1   6  26      184.09      157.75     15.20 o 
   2   6  26      343.33      370.17     31.80 o 
   3   6  26      185.02      199.59     14.43 o 
   4   6  26       22.25       22.62      6.32 o 
  -3   7  26      132.58      112.28     14.36 o 
  -2   7  26      200.16      201.49     17.51 o 
  -1   7  26       45.61       43.47     13.69 o 
   0   7  26      290.76      274.31     18.94 o 
   1   7  26       52.42       68.29     11.60 o 
   2   7  26      191.73      202.67     17.09 o 
   3   7  26      125.35      132.31     14.68 o 
  -1   8  26      439.88      443.09     28.55 o 
   0   8  26      122.67      145.13     15.86 o 
   1   8  26      436.32      436.45     29.89 o 
   1   0  27     1589.61     1736.33     27.91 o 
   2   0  27      114.99      114.00     17.65 o 
   3   0  27        4.79       41.92      9.07 o 
   4   0  27       43.18       41.18      9.82 o 
   5   0  27      199.08      237.94     19.11 o 
  -5   1  27       89.36       91.62     13.05 o 
  -4   1  27      602.19      658.59     39.47 o 
  -3   1  27       31.01       31.80      8.31 o 
  -2   1  27      941.88      958.35     40.51 o 
  -1   1  27       45.33       54.45      8.90 o 
   0   1  27        6.64        7.91      4.04 o 
   1   1  27       48.56       39.28      5.40 o 
   2   1  27      938.85      961.16     20.63 o 
   3   1  27       29.34       31.69      8.40 o 
   4   1  27      615.29      633.82     38.29 o 
   5   1  27       90.84       98.49     24.43 o 
  -5   2  27      145.50      166.56     16.63 o 
  -4   2  27       17.19       16.86      8.51 o 
  -3   2  27       54.55       70.77     15.09 o 
  -2   2  27       14.69       17.31      7.40 o 
  -1   2  27     1744.74     1746.78     38.50 o 
   0   2  27      135.73      147.82     10.93 o 
   1   2  27     1749.11     1801.87     26.33 o 
   2   2  27       13.95       11.45      4.71 o 
   3   2  27       55.16       58.33     11.28 o 
   4   2  27       19.40       14.40     13.20 o 
   5   2  27      147.69      145.23     23.30 o 
  -5   3  27       39.94       50.52     11.23 o 
  -4   3  27      626.17      592.27     25.05 o 
  -3   3  27       36.07       36.41     10.24 o 
  -2   3  27      900.26      909.26     33.59 o 
  -1   3  27       30.76       14.83      7.56 o 
   0   3  27        3.86        0.90      6.67 o 
   1   3  27       35.01       30.90      6.82 o 
   2   3  27      897.33      928.34     18.90 o 
   3   3  27       31.83       30.01      5.85 o 
   4   3  27      626.65      627.53     24.41 o 
   5   3  27       44.17       63.79     12.31 o 
  -5   4  27      191.93      173.14     17.03 o 
  -4   4  27      153.81      173.27     16.67 o 
  -3   4  27       38.96       37.58     10.37 o 
  -2   4  27       64.28       67.57     15.04 o 
  -1   4  27     1217.46     1211.26     33.04 o 
   0   4  27      567.35      550.48     36.65 o 
   1   4  27     1229.94     1282.03     45.97 o 
   2   4  27       63.71       94.67      9.87 o 
   3   4  27       42.37       41.28      6.50 o 
   4   4  27      156.10      176.19     10.99 o 
   5   4  27      181.29      186.73     17.60 o 
  -4   5  27      515.21      486.66     23.26 o 
  -3   5  27      438.87      417.43     29.78 o 
  -2   5  27      834.93      785.77     27.41 o 
  -1   5  27      276.15      293.51     18.99 o 
   0   5  27       23.51       28.67      9.84 o 
   1   5  27      280.32      287.54     17.51 o 
   2   5  27      812.90      800.83     26.91 o 
   3   5  27      423.04      442.08     29.37 o 
   4   5  27      499.77      531.75     18.24 o 
  -3   6  27       51.39       60.95     12.14 o 
  -2   6  27      122.46      133.44     17.32 o 
  -1   6  27      714.32      684.99     26.09 o 
   0   6  27      901.03      872.60     29.08 o 
   1   6  27      703.97      668.89     25.71 o 
   2   6  27      121.84      143.14     14.67 o 
   3   6  27       49.93       74.74     12.54 o 
  -2   7  27      270.87      294.80     19.30 o 
  -1   7  27      231.33      234.32     18.99 o 
   0   7  27       69.69       55.60     11.23 o 
   1   7  27      234.53      208.75     18.01 o 
   2   7  27      283.41      290.03     20.22 o 
   0   0  28     2246.65     2288.63     43.29 o 
   1   0  28       20.91       29.46      6.64 o 
   2   0  28      735.01      721.87     24.57 o 
   3   0  28       28.98       22.74      8.20 o 
   4   0  28       23.60       38.01     13.71 o 
   5   0  28      150.31      125.72     15.09 o 
  -5   1  28      173.07      165.21     17.49 o 
  -4   1  28       17.09       22.64      8.60 o 
  -3   1  28     1109.38     1074.75     32.21 o 
  -2   1  28      108.81      132.61     13.67 o 
  -1   1  28      552.53      541.16     27.06 o 
   0   1  28       18.08       32.70      5.86 o 
   1   1  28      535.84      537.22     14.17 o 
   2   1  28      110.93      123.93     10.99 o 
   3   1  28     1115.62     1133.09     36.29 o 
   4   1  28       17.94       27.71      8.90 o 
   5   1  28      176.33      197.11     17.74 o 
  -5   2  28      115.92      108.08     14.38 o 
  -4   2  28      100.60      115.65     13.97 o 
  -3   2  28       23.09       29.48      8.92 o 
  -2   2  28      347.06      334.58     25.36 o 
  -1   2  28      230.78      232.25     15.80 o 
   0   2  28     1426.69     1470.11     34.85 o 
   1   2  28      242.01      247.22     11.35 o 
   2   2  28      365.11      385.95     12.77 o 
   3   2  28       24.49       13.34      7.83 o 
   4   2  28       97.31      117.17     23.16 o 
   5   2  28      119.29      127.23     15.16 o 
  -4   3  28       59.60       60.43     11.46 o 
  -3   3  28      611.66      597.47     28.56 o 
  -2   3  28      373.14      379.51     19.11 o 
  -1   3  28      384.37      373.01     18.33 o 
   0   3  28        3.56       -2.46      6.02 o 
   1   3  28      375.22      368.43     15.44 o 
   2   3  28      370.91      366.36     12.61 o 
   3   3  28      636.85      654.60     18.48 o 
   4   3  28       60.80       71.24     23.28 o 
  -4   4  28       41.20       54.00     11.32 o 
  -3   4  28       72.01       68.98     11.81 o 
  -2   4  28      332.88      324.06     18.79 o 
  -1   4  28       58.01       48.10      9.93 o 
   0   4  28     1107.17     1143.27     32.05 o 
   1   4  28       67.95       75.79     11.32 o 
   2   4  28      345.82      374.40     18.96 o 
   3   4  28       67.43       68.30      7.74 o 
   4   4  28       38.86       49.34     10.16 o 
  -3   5  28      440.02      464.45     29.53 o 
  -2   5  28      191.07      169.98     16.34 o 
  -1   5  28      494.47      486.65     22.12 o 
   0   5  28        2.66        4.63      7.35 o 
   1   5  28      470.51      469.24     21.62 o 
   2   5  28      194.28      204.09     16.95 o 
   3   5  28      448.14      452.97     18.53 o 
  -2   6  28      312.46      318.16     18.94 o 
  -1   6  28      252.42      242.16     31.78 o 
   0   6  28     1142.48     1128.36     33.87 o 
   1   6  28      255.71      255.48     19.15 o 
   2   6  28      317.29      331.56     35.65 o 
   0   7  28        0.56       14.56      8.35 o 
   1   0  29     1146.92     1144.88     26.26 o 
   2   0  29      267.87      327.18     17.98 o 
   3   0  29        2.06        8.95      7.30 o 
   4   0  29      195.32      187.68     17.34 o 
  -4   1  29      369.25      389.86     23.87 o 
  -3   1  29       39.34       28.91      8.92 o 
  -2   1  29      988.92      965.76     29.58 o 
  -1   1  29      254.56      312.49     16.99 o 
   0   1  29        2.81       -4.87      4.87 o 
   1   1  29      254.47      319.93     16.88 o 
   2   1  29      976.92      988.75     30.04 o 
   3   1  29       39.96       57.41     10.52 o 
   4   1  29      349.86      348.74     19.82 o 
  -4   2  29       90.69       80.53     12.55 o 
  -3   2  29       14.70       21.27      9.56 o 
  -2   2  29      203.86      231.49     17.59 o 
  -1   2  29      754.93      762.65     25.59 o 
   0   2  29        0.42        6.89      6.53 o 
   1   2  29      750.57      775.61     21.64 o 
   2   2  29      199.65      218.15     12.40 o 
   3   2  29       13.04       11.24      9.12 o 
   4   2  29       95.07      100.76     13.37 o 
  -4   3  29      293.66      325.99     21.37 o 
  -3   3  29        6.81       -2.32      7.09 o 
  -2   3  29      639.34      660.04     25.40 o 
  -1   3  29       36.61       41.81      9.53 o 
   0   3  29        1.08        3.64      6.90 o 
   1   3  29       42.10       51.71      9.53 o 
   2   3  29      665.30      716.92     22.67 o 
   3   3  29        8.82        3.66      6.17 o 
   4   3  29      298.00      342.56     24.48 o 
  -3   4  29       93.82       87.49     16.78 o 
  -2   4  29       65.35       73.17     11.90 o 
  -1   4  29      986.68      939.78     30.06 o 
   0   4  29       30.30       17.23      7.96 o 
   1   4  29      986.28     1000.01     30.18 o 
   2   4  29       70.10       69.58     11.09 o 
   3   4  29       86.89       81.83     10.48 o 
  -3   5  29      116.82      115.05     24.04 o 
  -2   5  29      364.30      396.17     20.96 o 
  -1   5  29      202.28      224.73     18.47 o 
   0   5  29       18.62       18.37     10.24 o 
   1   5  29      209.46      222.57     17.80 o 
   2   5  29      376.47      382.32     20.11 o 
   3   5  29      127.56      131.37     25.76 o 
  -1   6  29      137.32      140.92     15.35 o 
   0   6  29       92.22       68.79     11.71 o 
   1   6  29      152.40      169.33     31.93 o 
   0   0  30     1260.47     1277.02     68.69 o 
   1   0  30      462.76      456.86     20.46 o 
   2   0  30      172.28      158.94     14.76 o 
   3   0  30      600.06      650.38     25.22 o 
   4   0  30       48.59       58.20     11.46 o 
  -4   1  30       72.78       45.29     11.69 o 
  -3   1  30      321.60      363.84     39.21 o 
  -2   1  30      155.49      185.05     16.11 o 
  -1   1  30      218.63      225.55     17.18 o 
   0   1  30     1122.25     1188.66     31.55 o 
   1   1  30      218.85      218.58     13.20 o 
   2   1  30      166.07      203.52     16.34 o 
   3   1  30      321.73      378.59     20.24 o 
   4   1  30       70.01       51.36     11.17 o 
  -3   2  30      188.01      200.78     17.44 o 
  -2   2  30      118.76      125.12     14.04 o 
  -1   2  30      197.26      228.69     16.50 o 
   0   2  30     1159.76     1178.69     43.56 o 
   1   2  30      200.43      204.30     13.62 o 
   2   2  30      110.17      136.53     11.75 o 
   3   2  30      200.97      243.84     18.38 o 
  -3   3  30      532.30      602.77     37.04 o 
  -2   3  30      211.25      239.19     18.69 o 
  -1   3  30      243.51      269.49     19.42 o 
   0   3  30      952.13      911.68     28.58 o 
   1   3  30      260.04      279.89     16.84 o 
   2   3  30      214.96      231.29     14.73 o 
   3   3  30      532.13      532.83     22.94 o 
  -2   4  30      203.87      220.08     18.48 o 
  -1   4  30      306.67      316.96     20.47 o 
   0   4  30      982.10     1075.84     32.38 o 
   1   4  30      296.94      322.90     18.94 o 
   2   4  30      190.20      194.33     16.93 o 
  -1   5  30      271.36      294.90     19.16 o 
   0   5  30      382.26      357.88     20.16 o 
   1   5  30      268.22      284.43     18.69 o 
   1   0  31      139.47      140.04     14.01 o 
   2   0  31      539.10      540.06     22.90 o 
   3   0  31        0.18        0.77     13.34 o 
  -3   1  31      127.85      139.41     15.22 o 
  -2   1  31      222.62      220.79     17.83 o 
  -1   1  31     1144.94     1220.54     40.78 o 
   0   1  31        9.49       16.81      7.58 o 
   1   1  31     1121.67     1176.80     38.86 o 
   2   1  31      220.73      258.55     18.09 o 
   3   1  31      122.92      141.10     19.56 o 
  -3   2  31      109.37       97.16     13.83 o 
  -2   2  31      820.04      831.97     28.64 o 
  -1   2  31      321.98      350.23     18.99 o 
   0   2  31      125.85      151.45     18.90 o 
   1   2  31      323.48      305.97     17.80 o 
   2   2  31      837.40      861.19     47.22 o 
   3   2  31      108.97      137.62     14.76 o 
  -2   3  31      219.41      225.21     22.81 o 
  -1   3  31      900.84      935.48     30.55 o 
   0   3  31      416.87      484.09     29.51 o 
   1   3  31      879.36      929.95     29.40 o 
   2   3  31      210.41      262.42     21.76 o 
  -1   4  31      116.49      121.77     20.81 o 
   0   4  31       78.94       94.11     15.91 o 
   1   4  31      121.54      127.69     14.61 o 
   1   0  32      279.29      293.68     17.81 o 
   2   0  32        0.34       -4.94      7.06 o 
  -2   1  32      360.67      362.55     19.69 o 
  -1   1  32      127.13      154.24     15.32 o 
   0   1  32     1500.05     1730.68     49.18 o 
   1   1  32      122.43      145.11     24.04 o 
   2   1  32      359.41      453.71     21.54 o 
  -1   2  32      186.56      193.79     16.86 o 
   0   2  32       32.71       35.43      9.72 o 
   1   2  32      184.19      190.24     19.72 o 
   0   3  32     1194.96     1275.35     35.69 o 
                                                 
